# Supplementary material for: Piriformospora indica Stimulates Root Metabolism of Arabidopsis thaliana
Source: Int J Mol Sci. 2016 Jul 8;17(7):1091. doi: 10.3390/ijms17071091 (PMC4964467; doi:10.3390/ijms17071091)
Supplement: Supplementary file 1 [file ijms-17-01091-s001.zip]

Archive with 3 entries (2 files):
- ijms-133721-Supplementary Materials/
- ijms-133721-Supplementary Materials/ijms-133721-supp-final.pdf
- ijms-133721-Supplementary Materials/ijms-133721-Supplementary Table S1.xlsx
