# Supplementary material for: Piriformospora indica Stimulates Root Metabolism of Arabidopsis thaliana
Source: Int J Mol Sci. 2016 Jul 8;17(7):1091. doi: 10.3390/ijms17071091 (PMC4964467; doi:10.3390/ijms17071091)
Supplement: Supplementary file 1 [file ijms-17-01091-s001.zip › ijms-133721-Supplementary Materials/ijms-133721-Supplementary Table S1.xlsx]

## Sheet: BPup
Overrepresented Gene Ontology Biological Process terms among upregulated A. thaliana root transcripts 14dpi (Lahrmann et al., 2013)
Category	Term	Count	%	PValue	Genes	List Total	Fold Enrichment	Benjamini-Hochberg corrected p-value
GOTERM_BP_FAT	GO:0006952~defense response	148	8.90493	1.44378e-18	AT3G04220, AT5G25910, AT1G72920, AT2G19190, AT3G17155, AT2G26560, AT1G19250, AT4G23810, AT5G13220, AT5G41550, AT2G17060, AT1G02920, AT5G43580, AT3G04210, AT5G52020, AT3G56400, AT5G17970, AT5G39580, AT2G43510, AT2G34930, AT5G26920, AT4G08450, AT5G64890, AT2G17050, AT5G41540, AT5G43525, AT4G22105, AT3G54640, AT1G64070, AT4G19520, AT1G63350, AT1G35310, AT4G23280, AT4G14370, AT1G64160, AT5G36970, AT1…	964	2.08648	1.66179e-15
GOTERM_BP_FAT	GO:0019748~secondary metabolic process	83	4.99398	2.89559e-18	AT3G19710, AT1G67980, AT3G57020, AT2G29470, AT1G06000, AT5G23010, AT3G09270, AT1G02920, AT3G16400, AT1G20490, AT1G09480, AT5G48000, AT1G73500, AT1G69930, AT1G65860, AT2G02930, AT3G62610, AT5G57220, AT2G22330, AT1G18140, AT1G66960, AT4G12030, AT4G39950, AT3G13610, AT1G18590, AT3G21780, AT5G09640, AT1G49860, AT1G16400, AT3G45130, AT5G17230, AT1G33030, AT3G21240, AT1G69920, AT4G25310, AT1G74090, AT1…	964	2.84922	1.66641e-15
GOTERM_BP_FAT	GO:0006855~multidrug transport	29	1.74489	2.66961e-14	AT1G33090, AT1G15520, AT1G66950, AT3G21690, AT1G33110, AT1G15160, AT1G47530, AT4G25640, AT4G21910, AT2G04080, AT2G04066, AT3G08040, AT1G33100, AT2G38510, AT1G66780, AT2G47800, AT2G04040, AT5G49130, AT5G52450, AT3G30842, AT1G64820, AT3G23550, AT3G16340, AT1G51340, AT1G59870, AT2G04070, AT4G23030, AT4G21903, AT1G71140	964	5.61469	1.02229e-11
GOTERM_BP_FAT	GO:0006790~sulfur metabolic process	44	2.64741	4.43468e-14	AT3G26830, AT4G11280, AT2G26400, AT4G39940, AT3G19710, AT4G13770, AT1G62560, AT3G44320, AT1G16410, AT4G35640, AT5G23010, AT5G63980, AT1G31230, AT3G16400, AT1G73500, AT2G38470, AT4G14680, AT2G33070, AT3G22740, AT1G65860, AT5G57220, AT2G22330, AT2G36880, AT3G03780, AT4G12030, AT3G24170, AT4G39950, AT3G59760, AT1G18590, AT2G20610, AT4G23100, AT4G04610, AT5G54390, AT1G16400, AT5G04590, AT1G59870, AT3…	964	3.73633	1.27467e-11
GOTERM_BP_FAT	GO:0016137~glycoside metabolic process	30	1.80505	9.81461e-14	AT1G51420, AT1G78090, AT4G27550, AT4G02280, AT3G19710, AT1G62560, AT4G13770, AT3G44320, AT1G16410, AT5G23010, AT3G54270, AT3G16400, AT2G33070, AT1G65860, AT2G22330, AT5G57220, AT4G12030, AT4G22590, AT5G10100, AT3G52340, AT1G18590, AT5G40390, AT2G20610, AT4G23100, AT1G16400, AT1G59870, AT3G16410, AT3G16390, AT1G74090, AT5G23020	964	5.18598	2.25927e-11
GOTERM_BP_FAT	GO:0015893~drug transport	29	1.74489	1.76762e-13	AT1G33090, AT1G15520, AT1G66950, AT3G21690, AT1G33110, AT1G15160, AT1G47530, AT4G25640, AT4G21910, AT2G04080, AT2G04066, AT3G08040, AT1G33100, AT2G38510, AT1G66780, AT2G47800, AT2G04040, AT5G49130, AT5G52450, AT3G30842, AT1G64820, AT3G23550, AT3G16340, AT1G51340, AT1G59870, AT2G04070, AT4G23030, AT4G21903, AT1G71140	964	5.26377	3.39061e-11
GOTERM_BP_FAT	GO:0042493~response to drug	29	1.74489	2.52683e-13	AT1G33090, AT1G15520, AT1G66950, AT3G21690, AT1G33110, AT1G15160, AT1G47530, AT4G25640, AT4G21910, AT2G04080, AT2G04066, AT3G08040, AT1G33100, AT2G38510, AT1G66780, AT2G47800, AT2G04040, AT5G49130, AT5G52450, AT3G30842, AT1G64820, AT3G23550, AT3G16340, AT1G51340, AT1G59870, AT2G04070, AT4G23030, AT4G21903, AT1G71140	964	5.19879	4.15489e-11
GOTERM_BP_FAT	GO:0006955~immune response	58	3.48977	5.24873e-13	AT3G04220, AT1G72920, AT5G13320, AT2G26560, AT1G19250, AT4G23810, AT3G11840, AT5G41550, AT2G17060, AT5G45070, AT1G18350, AT3G04210, AT3G56400, AT5G17970, AT2G35930, AT1G55020, AT4G11170, AT4G12720, AT5G26920, AT4G08450, AT5G64890, AT2G17050, AT3G51560, AT5G41540, AT5G45060, AT1G64070, AT4G19520, AT3G12500, AT5G36970, AT4G19925, AT4G11340, AT1G72900, AT5G49140, AT5G45080, AT5G41740, AT1G57630, AT5…	964	2.87441	7.55219e-11
GOTERM_BP_FAT	GO:0045087~innate immune response	55	3.30927	1.48959e-12	AT3G04220, AT1G72920, AT5G13320, AT2G26560, AT1G19250, AT4G23810, AT5G41550, AT2G17060, AT5G45070, AT1G18350, AT3G04210, AT3G56400, AT5G17970, AT1G55020, AT4G11170, AT4G12720, AT4G08450, AT5G26920, AT5G64890, AT2G17050, AT3G51560, AT5G41540, AT5G45060, AT1G64070, AT4G19520, AT3G12500, AT5G36970, AT4G19925, AT4G11340, AT1G72900, AT5G49140, AT5G45080, AT5G41740, AT1G57630, AT5G58120, AT1G56540, AT4…	964	2.90415	1.90502e-10
GOTERM_BP_FAT	GO:0019760~glucosinolate metabolic process	21	1.26354	1.67969e-12	AT2G22330, AT5G57220, AT4G12030, AT3G19710, AT1G62560, AT4G13770, AT3G44320, AT1G16410, AT1G18590, AT5G23010, AT2G20610, AT4G23100, AT1G16400, AT1G59870, AT3G16400, AT3G16410, AT3G16390, AT2G33070, AT1G74090, AT1G65860, AT5G23020	964	6.93036	1.93328e-10
GOTERM_BP_FAT	GO:0016143~S-glycoside metabolic process	21	1.26354	1.67969e-12	AT2G22330, AT5G57220, AT4G12030, AT3G19710, AT1G62560, AT4G13770, AT3G44320, AT1G16410, AT1G18590, AT5G23010, AT2G20610, AT4G23100, AT1G16400, AT1G59870, AT3G16400, AT3G16410, AT3G16390, AT2G33070, AT1G74090, AT1G65860, AT5G23020	964	6.93036	1.93328e-10
GOTERM_BP_FAT	GO:0019757~glycosinolate metabolic process	21	1.26354	1.67969e-12	AT2G22330, AT5G57220, AT4G12030, AT3G19710, AT1G62560, AT4G13770, AT3G44320, AT1G16410, AT1G18590, AT5G23010, AT2G20610, AT4G23100, AT1G16400, AT1G59870, AT3G16400, AT3G16410, AT3G16390, AT2G33070, AT1G74090, AT1G65860, AT5G23020	964	6.93036	1.93328e-10
GOTERM_BP_FAT	GO:0016138~glycoside biosynthetic process	24	1.44404	6.38724e-12	AT2G22330, AT5G57220, AT1G51420, AT1G78090, AT4G12030, AT4G22590, AT4G27550, AT5G10100, AT4G02280, AT3G19710, AT1G62560, AT4G13770, AT1G16410, AT3G52340, AT1G18590, AT5G23010, AT5G40390, AT3G54270, AT2G20610, AT4G23100, AT1G16400, AT1G74090, AT1G65860, AT5G23020	964	5.62093	6.68336e-10
GOTERM_BP_FAT	GO:0044272~sulfur compound biosynthetic process	30	1.80505	8.77419e-11	AT3G26830, AT2G26400, AT4G39940, AT3G19710, AT1G62560, AT4G13770, AT1G16410, AT5G23010, AT4G35640, AT1G31230, AT2G38470, AT1G73500, AT1G65860, AT3G22740, AT2G22330, AT5G57220, AT2G36880, AT3G03780, AT4G12030, AT4G39950, AT3G59760, AT1G18590, AT2G20610, AT4G23100, AT4G04610, AT1G16400, AT2G30770, AT1G74090, AT3G14990, AT5G23020	964	4.07124	8.41591e-09
GOTERM_BP_FAT	GO:0006915~apoptosis	38	2.2864	3.5421e-10	AT3G04220, AT5G49140, AT3G46730, AT5G41550, AT2G17060, AT5G41740, AT4G27220, AT5G58120, AT3G50950, AT1G56540, AT3G04210, AT1G59620, AT1G58807, AT5G17970, AT1G63750, AT1G66090, AT1G10920, AT4G11170, AT5G18350, AT5G44870, AT4G08450, AT2G17050, AT3G51560, AT5G41540, AT4G16920, AT2G14080, AT5G45060, AT5G35450, AT1G64070, AT1G61300, AT5G41750, AT5G38350, AT4G19520, AT1G65850, AT1G63350, AT5G43740, AT5…	964	3.20807	3.13612e-08
GOTERM_BP_FAT	GO:0010200~response to chitin	32	1.92539	3.5432e-10	AT5G59820, AT3G21150, AT5G25910, AT1G66160, AT5G37490, AT3G16530, AT4G23810, AT3G11840, AT5G49520, AT2G46400, AT4G26120, AT1G27730, AT2G38470, AT5G03680, AT2G31230, AT4G37610, AT2G40140, AT4G34410, AT5G27420, AT5G47230, AT3G56400, AT1G20823, AT2G35930, AT5G56960, AT2G17040, AT3G46080, AT3G23230, AT3G23250, AT3G53600, AT2G33710, AT4G33050, AT2G37430	964	3.65877	2.91301e-08
GOTERM_BP_FAT	GO:0042435~indole derivative biosynthetic process	17	1.02286	7.2517e-10	AT2G22330, AT5G57220, AT3G26830, AT2G04400, AT3G44300, AT1G25220, AT4G39950, AT5G54810, AT2G20610, AT4G23100, AT3G54640, AT5G05730, AT2G30770, AT2G38470, AT1G73500, AT5G17990, AT4G27070	964	6.67169	5.56447e-08
GOTERM_BP_FAT	GO:0042430~indole and derivative metabolic process	18	1.08303	7.43726e-10	AT2G22330, AT5G57220, AT3G26830, AT2G04400, AT3G44300, AT1G25220, AT4G39950, AT5G54810, AT2G20610, AT4G23100, AT1G59870, AT3G54640, AT5G05730, AT2G30770, AT2G38470, AT1G73500, AT5G17990, AT4G27070	964	6.22318	5.35018e-08
GOTERM_BP_FAT	GO:0042434~indole derivative metabolic process	18	1.08303	7.43726e-10	AT2G22330, AT5G57220, AT3G26830, AT2G04400, AT3G44300, AT1G25220, AT4G39950, AT5G54810, AT2G20610, AT4G23100, AT1G59870, AT3G54640, AT5G05730, AT2G30770, AT2G38470, AT1G73500, AT5G17990, AT4G27070	964	6.22318	5.35018e-08
GOTERM_BP_FAT	GO:0009617~response to bacterium	46	2.76775	9.4428e-10	AT3G26830, AT1G33870, AT1G51890, AT1G33900, AT3G44300, AT1G33890, AT2G19190, AT5G13320, AT1G25220, AT1G19250, AT4G23810, AT1G02920, AT3G49110, AT3G49120, AT4G02520, AT2G38470, AT1G72520, AT1G18350, AT5G57220, AT2G30750, AT2G22330, AT5G63580, AT1G01580, AT4G11650, AT5G22570, AT3G56400, AT1G02930, AT4G19690, AT1G33880, AT1G19180, AT1G55020, AT4G39950, AT4G12720, AT5G26920, AT4G23100, AT5G01900, AT3…	964	2.73752	6.39333e-08
GOTERM_BP_FAT	GO:0019758~glycosinolate biosynthetic process	15	0.902527	1.41762e-09	AT2G22330, AT5G57220, AT4G12030, AT3G19710, AT1G62560, AT4G13770, AT1G16410, AT1G18590, AT5G23010, AT2G20610, AT4G23100, AT1G16400, AT1G65860, AT1G74090, AT5G23020	964	7.51073	9.0649e-08
GOTERM_BP_FAT	GO:0019761~glucosinolate biosynthetic process	15	0.902527	1.41762e-09	AT2G22330, AT5G57220, AT4G12030, AT3G19710, AT1G62560, AT4G13770, AT1G16410, AT1G18590, AT5G23010, AT2G20610, AT4G23100, AT1G16400, AT1G65860, AT1G74090, AT5G23020	964	7.51073	9.0649e-08
GOTERM_BP_FAT	GO:0016144~S-glycoside biosynthetic process	15	0.902527	1.41762e-09	AT2G22330, AT5G57220, AT4G12030, AT3G19710, AT1G62560, AT4G13770, AT1G16410, AT1G18590, AT5G23010, AT2G20610, AT4G23100, AT1G16400, AT1G65860, AT1G74090, AT5G23020	964	7.51073	9.0649e-08
GOTERM_BP_FAT	GO:0012501~programmed cell death	43	2.58724	1.78044e-09	AT3G04220, AT3G12500, AT5G49140, AT3G46730, AT2G26560, AT1G19250, AT5G41550, AT2G17060, AT5G41740, AT4G27220, AT5G58120, AT3G50950, AT1G56540, AT3G04210, AT1G59620, AT1G58807, AT5G17970, AT1G63750, AT1G66090, AT1G10920, AT3G13610, AT4G11170, AT5G18350, AT4G12720, AT5G44870, AT4G08450, AT2G17050, AT3G51560, AT5G41540, AT4G16920, AT2G14080, AT5G45060, AT5G35450, AT1G64070, AT1G61300, AT5G41750, AT5…	964	2.79996	1.07857e-07
GOTERM_BP_FAT	GO:0016265~death	45	2.70758	1.07183e-08	AT3G04220, AT3G12500, AT5G62430, AT5G49140, AT3G46730, AT2G26560, AT1G19250, AT5G41550, AT2G17060, AT5G41740, AT4G27220, AT5G58120, AT3G50950, AT1G56540, AT3G04210, AT1G59620, AT1G58807, AT5G17970, AT1G63750, AT1G66090, AT1G10920, AT3G13610, AT4G11170, AT5G18350, AT4G12720, AT5G44870, AT4G08450, AT2G17050, AT3G51560, AT5G41540, AT4G16920, AT2G14080, AT5G45060, AT5G35450, AT1G64070, AT1G61300, AT5…	964	2.57257	6.16836e-07
GOTERM_BP_FAT	GO:0008219~cell death	45	2.70758	1.07183e-08	AT3G04220, AT3G12500, AT5G62430, AT5G49140, AT3G46730, AT2G26560, AT1G19250, AT5G41550, AT2G17060, AT5G41740, AT4G27220, AT5G58120, AT3G50950, AT1G56540, AT3G04210, AT1G59620, AT1G58807, AT5G17970, AT1G63750, AT1G66090, AT1G10920, AT3G13610, AT4G11170, AT5G18350, AT4G12720, AT5G44870, AT4G08450, AT2G17050, AT3G51560, AT5G41540, AT4G16920, AT2G14080, AT5G45060, AT5G35450, AT1G64070, AT1G61300, AT5…	964	2.57257	6.16836e-07
GOTERM_BP_FAT	GO:0009611~response to wounding	31	1.86522	5.82089e-08	AT4G13300, AT3G12500, AT5G59820, AT5G43570, AT4G11280, AT1G72920, AT4G35770, AT1G76930, AT2G38870, AT5G13220, AT5G43580, AT2G37040, AT1G27730, AT1G73500, AT5G04230, AT1G72520, AT1G51680, AT3G44260, AT2G22330, AT1G17420, AT5G20230, AT2G34810, AT4G12030, AT2G47800, AT5G08790, AT1G55020, AT1G72450, AT3G21240, AT5G05730, AT1G76680, AT5G40990	964	3.0622	3.1904e-06
GOTERM_BP_FAT	GO:0006468~protein amino acid phosphorylation	118	7.09988	1.73449e-07	AT3G45420, AT2G29220, AT1G61550, AT3G08760, AT2G19190, AT4G31230, AT1G16120, AT1G69730, AT1G61490, AT1G67470, AT4G04570, AT1G72540, AT1G21230, AT1G73500, AT2G26730, AT1G53090, AT1G67520, AT4G11330, AT3G47090, AT1G01560, AT3G53590, AT1G16110, AT5G49780, AT5G40390, AT5G56790, AT5G55560, AT4G23220, AT5G59260, AT3G24540, AT5G01850, AT1G11330, AT5G66790, AT1G61480, AT5G38240, AT3G09010, AT4G23280, AT5…	964	1.60887	9.07452e-06
GOTERM_BP_FAT	GO:0009407~toxin catabolic process	16	0.962696	2.22339e-07	AT2G29460, AT1G02930, AT1G02940, AT2G29470, AT3G09270, AT1G17180, AT1G49860, AT1G17170, AT1G74590, AT1G02920, AT4G02520, AT1G69920, AT1G78370, AT1G69930, AT2G02930, AT1G78360	964	5.05069	1.11265e-05
GOTERM_BP_FAT	GO:0009404~toxin metabolic process	16	0.962696	2.22339e-07	AT2G29460, AT1G02930, AT1G02940, AT2G29470, AT3G09270, AT1G17180, AT1G49860, AT1G17170, AT1G74590, AT1G02920, AT4G02520, AT1G69920, AT1G78370, AT1G69930, AT2G02930, AT1G78360	964	5.05069	1.11265e-05
GOTERM_BP_FAT	GO:0055114~oxidation reduction	126	7.58123	6.2164e-07	AT1G52790, AT1G06690, AT4G37520, AT1G48980, AT1G19250, AT1G28480, AT1G60750, AT4G33790, AT5G48000, AT3G62960, AT5G19880, AT5G24160, AT5G36130, AT5G06900, AT1G52820, AT5G39580, AT3G26200, AT3G48320, AT3G13610, AT2G42250, AT3G59710, AT1G16400, AT1G31180, AT3G30775, AT5G06905, AT3G55970, AT4G25090, AT3G26830, AT5G39190, AT2G29340, AT4G10500, AT1G62560, AT4G13770, AT4G37370, AT5G64120, AT3G61400, AT5…	964	1.54268	2.98124e-05
GOTERM_BP_FAT	GO:0009743~response to carbohydrate stimulus	35	2.1059	6.97012e-07	AT5G59820, AT3G21150, AT5G25910, AT1G66160, AT5G37490, AT3G16530, AT4G23810, AT3G11840, AT5G49520, AT2G46400, AT4G26120, AT1G27730, AT2G38470, AT5G03680, AT2G31230, AT4G37610, AT3G48360, AT2G40140, AT4G34410, AT5G27420, AT5G47230, AT3G56400, AT1G20823, AT2G35930, AT5G56960, AT5G08790, AT2G17040, AT3G23230, AT3G46080, AT3G23250, AT3G53600, AT2G33710, AT4G33050, AT3G47340, AT2G37430	964	2.5539	3.20899e-05
GOTERM_BP_FAT	GO:0010033~response to organic substance	123	7.40072	1.9708e-06	AT2G47750, AT3G21150, AT5G25910, AT3G09600, AT3G16350, AT4G35770, AT4G37390, AT4G23810, AT5G63160, AT1G28480, AT5G13220, AT5G63980, AT5G49520, AT2G46990, AT1G27730, AT2G23170, AT1G73500, AT5G03680, AT5G19880, AT5G52020, AT3G56400, AT1G23160, AT1G01560, AT4G23170, AT2G44940, AT5G13370, AT5G26920, AT5G54230, AT1G59500, AT3G46080, AT5G37260, AT3G54990, AT2G39250, AT3G22060, AT5G53590, AT3G26830, AT5…	964	1.51875	8.72422e-05
GOTERM_BP_FAT	GO:0006796~phosphate metabolic process	131	7.88207	2.03561e-06	AT3G45420, AT3G08560, AT2G29220, AT3G42850, AT1G61550, AT3G08760, AT2G19190, AT4G31230, AT1G16120, AT3G09400, AT1G69730, AT3G02800, AT1G61490, AT1G67470, AT4G04570, AT1G72540, AT1G21230, AT1G73500, AT2G26730, AT1G67520, AT1G53090, AT4G11330, AT3G47090, AT3G55270, AT1G01560, AT3G53590, AT1G07160, AT1G16110, AT5G49780, AT5G40390, AT5G56790, AT5G55560, AT3G24540, AT5G59260, AT4G23220, AT5G01850, AT1…	964	1.49428	8.67738e-05
GOTERM_BP_FAT	GO:0006793~phosphorus metabolic process	131	7.88207	2.07375e-06	AT3G45420, AT3G08560, AT2G29220, AT3G42850, AT1G61550, AT3G08760, AT2G19190, AT4G31230, AT1G16120, AT3G09400, AT1G69730, AT3G02800, AT1G61490, AT1G67470, AT4G04570, AT1G72540, AT1G21230, AT1G73500, AT2G26730, AT1G67520, AT1G53090, AT4G11330, AT3G47090, AT3G55270, AT1G01560, AT3G53590, AT1G07160, AT1G16110, AT5G49780, AT5G40390, AT5G56790, AT5G55560, AT3G24540, AT5G59260, AT4G23220, AT5G01850, AT1…	964	1.49311	8.52423e-05
GOTERM_BP_FAT	GO:0016310~phosphorylation	123	7.40072	2.07994e-06	AT3G45420, AT3G08560, AT2G29220, AT3G42850, AT1G61550, AT3G08760, AT2G19190, AT4G31230, AT1G16120, AT1G69730, AT1G61490, AT1G67470, AT4G04570, AT1G72540, AT1G21230, AT1G73500, AT2G26730, AT1G53090, AT1G67520, AT4G11330, AT3G47090, AT1G01560, AT3G53590, AT1G16110, AT5G49780, AT5G40390, AT5G56790, AT5G55560, AT3G24540, AT5G59260, AT4G23220, AT5G01850, AT1G11330, AT5G66790, AT1G61480, AT5G38240, AT3…	964	1.51617	8.25489e-05
GOTERM_BP_FAT	GO:0006575~cellular amino acid derivative metabolic process	42	2.52708	3.37085e-06	AT1G64160, AT4G11280, AT2G23910, AT1G25220, AT1G67980, AT1G77530, AT1G52570, AT1G06000, AT3G10340, AT1G66800, AT1G09480, AT1G20490, AT2G37040, AT5G04230, AT1G73500, AT4G11210, AT1G51680, AT5G17990, AT3G62610, AT1G56430, AT2G22330, AT5G63580, AT2G36880, AT1G18140, AT2G04400, AT3G51240, AT3G24170, AT4G39950, AT3G13610, AT5G54810, AT5G07990, AT4G23100, AT1G33030, AT3G21240, AT3G54640, AT1G05010, AT3…	964	2.17811	0.00012932
GOTERM_BP_FAT	GO:0034637~cellular carbohydrate biosynthetic process	32	1.92539	5.15105e-06	AT1G51420, AT1G78090, AT5G39190, AT4G27550, AT3G19710, AT4G02280, AT1G62560, AT4G13770, AT2G25540, AT1G16410, AT5G23010, AT3G54270, AT1G32180, AT1G65860, AT1G25141, AT2G22330, AT5G57220, AT4G12030, AT4G22590, AT5G10100, AT3G52340, AT4G39800, AT1G18590, AT5G40390, AT2G20610, AT4G23100, AT1G16400, AT2G21590, AT2G33100, AT1G74090, AT2G32620, AT5G23020	964	2.45854	0.000191236
GOTERM_BP_FAT	GO:0052314~phytoalexin metabolic process	7	0.421179	7.32347e-06	AT2G22330, AT4G23100, AT3G26830, AT2G30770, AT1G73500, AT2G38470, AT4G39950	964	11.2939	0.000263382
GOTERM_BP_FAT	GO:0009700~indole phytoalexin biosynthetic process	7	0.421179	7.32347e-06	AT2G22330, AT4G23100, AT3G26830, AT2G30770, AT1G73500, AT2G38470, AT4G39950	964	11.2939	0.000263382
GOTERM_BP_FAT	GO:0042431~indole metabolic process	7	0.421179	7.32347e-06	AT2G22330, AT4G23100, AT3G26830, AT2G30770, AT1G73500, AT2G38470, AT4G39950	964	11.2939	0.000263382
GOTERM_BP_FAT	GO:0052315~phytoalexin biosynthetic process	7	0.421179	7.32347e-06	AT2G22330, AT4G23100, AT3G26830, AT2G30770, AT1G73500, AT2G38470, AT4G39950	964	11.2939	0.000263382
GOTERM_BP_FAT	GO:0046217~indole phytoalexin metabolic process	7	0.421179	7.32347e-06	AT2G22330, AT4G23100, AT3G26830, AT2G30770, AT1G73500, AT2G38470, AT4G39950	964	11.2939	0.000263382
GOTERM_BP_FAT	GO:0042398~cellular amino acid derivative biosynthetic process	32	1.92539	8.91081e-06	AT1G64160, AT4G11280, AT2G23910, AT1G25220, AT1G67980, AT1G77530, AT1G06000, AT1G66800, AT1G09480, AT2G37040, AT1G73500, AT4G11210, AT5G17990, AT3G62610, AT5G63580, AT1G56430, AT2G36880, AT2G04400, AT3G51240, AT3G13610, AT5G54810, AT5G07990, AT4G23100, AT1G33030, AT3G54640, AT1G05010, AT3G02470, AT5G05730, AT4G25310, AT5G15950, AT4G34135, AT4G27070	964	2.39517	0.000310751
GOTERM_BP_FAT	GO:0019438~aromatic compound biosynthetic process	34	2.04573	1.10967e-05	AT3G26830, AT1G64160, AT2G23910, AT1G25220, AT1G67980, AT1G77530, AT1G06000, AT5G22630, AT1G66800, AT1G09480, AT2G37040, AT1G73500, AT2G38470, AT4G11210, AT5G17990, AT3G62610, AT2G22330, AT5G63580, AT2G36880, AT2G04400, AT3G51240, AT4G39950, AT3G13610, AT5G26920, AT5G54810, AT5G07990, AT1G33030, AT3G54640, AT5G05730, AT2G30770, AT4G25310, AT4G34135, AT3G14990, AT4G27070	964	2.2963	0.000375587
GOTERM_BP_FAT	GO:0042742~defense response to bacterium	30	1.80505	2.24499e-05	AT1G51890, AT5G13320, AT2G19190, AT1G19250, AT4G23810, AT1G02920, AT3G49110, AT3G49120, AT4G02520, AT2G38470, AT1G18350, AT2G22330, AT5G63580, AT5G57220, AT4G11650, AT5G22570, AT3G56400, AT1G02930, AT1G19180, AT1G55020, AT4G39950, AT4G12720, AT5G26920, AT4G23100, AT5G01900, AT1G59870, AT3G54640, AT1G02450, AT2G30770, AT5G40990	964	2.36751	0.000738017
GOTERM_BP_FAT	GO:0055085~transmembrane transport	33	1.98556	2.56874e-05	AT1G33090, AT3G08560, AT1G15520, AT1G66950, AT3G21690, AT1G33110, AT1G15160, AT1G47530, AT4G25640, AT4G21910, AT1G77210, AT2G04080, AT2G04066, AT3G08040, AT1G33100, AT2G38510, AT1G66780, AT2G04040, AT2G47800, AT5G49130, AT5G52450, AT3G30842, AT3G23550, AT1G64820, AT3G16340, AT1G51340, AT3G05155, AT3G46900, AT1G59870, AT2G04070, AT4G23030, AT4G21903, AT1G71140	964	2.23918	0.000820958
GOTERM_BP_FAT	GO:0009753~response to jasmonic acid stimulus	26	1.56438	6.11278e-05	AT1G15520, AT4G11280, AT3G15500, AT3G09600, AT3G16350, AT4G35770, AT1G76930, AT5G13220, AT1G28480, AT3G23240, AT4G38620, AT5G17990, AT1G17420, AT4G12030, AT3G06490, AT3G56400, AT2G34810, AT1G19180, AT5G08790, AT1G01060, AT1G55020, AT1G17380, AT1G72450, AT4G23100, AT3G23250, AT5G37260	964	2.42012	0.00189982
GOTERM_BP_FAT	GO:0009309~amine biosynthetic process	31	1.86522	6.24365e-05	AT5G14200, AT2G26400, AT4G39940, AT1G25220, AT4G35640, AT5G22630, AT1G31230, AT1G10070, AT2G43100, AT3G22740, AT5G17990, AT1G56430, AT2G36880, AT3G58990, AT3G03780, AT2G04400, AT4G13430, AT3G59760, AT5G54810, AT4G04610, AT1G31180, AT3G54640, AT3G30775, AT4G35630, AT3G02020, AT3G02470, AT5G05730, AT5G15950, AT3G47340, AT5G23020, AT4G27070	964	2.20658	0.00188944
GOTERM_BP_FAT	GO:0052317~camalexin metabolic process	6	0.361011	7.16767e-05	AT2G22330, AT3G26830, AT2G30770, AT1G73500, AT2G38470, AT4G39950	964	10.8906	0.00211322
GOTERM_BP_FAT	GO:0010120~camalexin biosynthetic process	6	0.361011	7.16767e-05	AT2G22330, AT3G26830, AT2G30770, AT1G73500, AT2G38470, AT4G39950	964	10.8906	0.00211322
GOTERM_BP_FAT	GO:0048544~recognition of pollen	11	0.661853	8.52722e-05	AT1G61460, AT1G61500, AT1G61490, AT1G61550, AT1G61360, AT1G11300, AT4G21380, AT1G65800, AT1G11330, AT1G61480, AT1G61420	964	4.56366	0.0024508
GOTERM_BP_FAT	GO:0008037~cell recognition	11	0.661853	8.52722e-05	AT1G61460, AT1G61500, AT1G61490, AT1G61550, AT1G61360, AT1G11300, AT4G21380, AT1G65800, AT1G11330, AT1G61480, AT1G61420	964	4.56366	0.0024508
GOTERM_BP_FAT	GO:0006586~indolalkylamine metabolic process	9	0.541516	9.41203e-05	AT2G22330, AT3G54640, AT2G04400, AT5G05730, AT1G25220, AT4G39950, AT4G27070, AT5G17990, AT5G54810	964	5.68203	0.00263889
GOTERM_BP_FAT	GO:0006568~tryptophan metabolic process	9	0.541516	9.41203e-05	AT2G22330, AT3G54640, AT2G04400, AT5G05730, AT1G25220, AT4G39950, AT4G27070, AT5G17990, AT5G54810	964	5.68203	0.00263889
GOTERM_BP_FAT	GO:0008652~cellular amino acid biosynthetic process	28	1.68472	0.000148227	AT5G14200, AT2G26400, AT4G39940, AT1G25220, AT4G35640, AT5G22630, AT1G31230, AT1G10070, AT2G43100, AT3G22740, AT5G17990, AT2G36880, AT3G58990, AT3G03780, AT2G04400, AT4G13430, AT3G59760, AT5G54810, AT4G04610, AT1G31180, AT3G30775, AT3G54640, AT4G35630, AT3G02020, AT5G05730, AT3G47340, AT5G23020, AT4G27070	964	2.20968	0.00405419
GOTERM_BP_FAT	GO:0009751~response to salicylic acid stimulus	24	1.44404	0.000233154	AT1G48000, AT1G15520, AT2G47190, AT5G36970, AT2G14560, AT5G22570, AT3G09600, AT3G56400, AT5G13320, AT5G08790, AT1G01060, AT4G23170, AT1G76930, AT1G28480, AT5G54230, AT5G01900, AT1G21270, AT1G21250, AT5G37260, AT1G76680, AT4G38620, AT1G18350, AT5G17990, AT5G40990	964	2.32332	0.00622224
GOTERM_BP_FAT	GO:0016051~carbohydrate biosynthetic process	34	2.04573	0.000308893	AT1G51420, AT1G78090, AT5G39190, AT4G27550, AT3G19710, AT4G02280, AT1G56600, AT1G62560, AT4G13770, AT2G25540, AT1G16410, AT5G23010, AT3G54270, AT1G32180, AT1G65860, AT1G25141, AT2G22330, AT5G57220, AT4G12030, AT4G22590, AT5G10100, AT3G52340, AT4G39800, AT1G18590, AT5G40390, AT1G60470, AT2G20610, AT4G23100, AT1G16400, AT2G21590, AT2G33100, AT1G74090, AT2G32620, AT5G23020	964	1.94372	0.00804904
GOTERM_BP_FAT	GO:0009875~pollen-pistil interaction	11	0.661853	0.000357006	AT1G61460, AT1G61500, AT1G61490, AT1G61550, AT1G61360, AT1G11300, AT4G21380, AT1G65800, AT1G11330, AT1G61480, AT1G61420	964	3.89581	0.00909146
GOTERM_BP_FAT	GO:0052544~callose deposition in cell wall during defense response	7	0.421179	0.000458936	AT5G63580, AT2G22330, AT5G57220, AT4G23100, AT1G59870, AT3G54640, AT4G39950	964	6.35283	0.0114203
GOTERM_BP_FAT	GO:0052482~cell wall thickening during defense response	7	0.421179	0.000458936	AT5G63580, AT2G22330, AT5G57220, AT4G23100, AT1G59870, AT3G54640, AT4G39950	964	6.35283	0.0114203
GOTERM_BP_FAT	GO:0044271~nitrogen compound biosynthetic process	56	3.36943	0.000475004	AT3G08560, AT5G14200, AT3G44300, AT4G39940, AT3G57020, AT4G35640, AT3G16400, AT3G63380, AT1G73500, AT4G30110, AT1G10070, AT2G43100, AT3G22740, AT2G22330, AT3G58990, AT3G03780, AT2G04400, AT4G13430, AT4G39950, AT5G54810, AT4G04610, AT1G31180, AT3G54640, AT3G30775, AT3G02020, AT4G27070, AT4G12440, AT3G26830, AT2G26400, AT1G25220, AT4G20990, AT5G22630, AT1G31230, AT1G17500, AT2G38470, AT1G30820, AT2…	964	1.60704	0.0115679
GOTERM_BP_FAT	GO:0009098~leucine biosynthetic process	6	0.361011	0.000496399	AT3G58990, AT5G14200, AT1G31180, AT4G13430, AT2G43100, AT5G23020	964	7.92041	0.0118356
GOTERM_BP_FAT	GO:0009072~aromatic amino acid family metabolic process	13	0.78219	0.000576783	AT2G22330, AT3G10340, AT5G22630, AT3G54640, AT2G04400, AT2G37040, AT5G05730, AT5G04230, AT1G25220, AT4G39950, AT4G27070, AT5G17990, AT5G54810	964	3.19949	0.013461
GOTERM_BP_FAT	GO:0006576~biogenic amine metabolic process	13	0.78219	0.000576783	AT2G22330, AT1G56430, AT2G04400, AT1G25220, AT4G39950, AT1G52570, AT5G54810, AT3G54640, AT5G05730, AT3G02470, AT5G15950, AT5G17990, AT4G27070	964	3.19949	0.013461
GOTERM_BP_FAT	GO:0046394~carboxylic acid biosynthetic process	47	2.82792	0.000623223	AT5G14200, AT3G44300, AT2G26400, AT4G39940, AT1G25220, AT2G26560, AT4G26260, AT4G35640, AT5G22630, AT4G33790, AT1G30100, AT1G31230, AT1G72520, AT1G10070, AT2G43100, AT3G22740, AT1G64400, AT5G17990, AT2G22330, AT2G36880, AT1G17420, AT3G58990, AT3G03780, AT2G04400, AT4G13430, AT1G07720, AT1G55020, AT4G39950, AT1G78390, AT3G59760, AT5G26920, AT5G54810, AT2G20610, AT4G04610, AT1G67070, AT1G31180, AT1…	964	1.67273	0.0142486
GOTERM_BP_FAT	GO:0016053~organic acid biosynthetic process	47	2.82792	0.000623223	AT5G14200, AT3G44300, AT2G26400, AT4G39940, AT1G25220, AT2G26560, AT4G26260, AT4G35640, AT5G22630, AT4G33790, AT1G30100, AT1G31230, AT1G72520, AT1G10070, AT2G43100, AT3G22740, AT1G64400, AT5G17990, AT2G22330, AT2G36880, AT1G17420, AT3G58990, AT3G03780, AT2G04400, AT4G13430, AT1G07720, AT1G55020, AT4G39950, AT1G78390, AT3G59760, AT5G26920, AT5G54810, AT2G20610, AT4G04610, AT1G67070, AT1G31180, AT1…	964	1.67273	0.0142486
GOTERM_BP_FAT	GO:0052542~callose deposition during defense response	7	0.421179	0.000944428	AT5G63580, AT2G22330, AT5G57220, AT4G23100, AT1G59870, AT3G54640, AT4G39950	964	5.64696	0.0210987
GOTERM_BP_FAT	GO:0052543~callose deposition in cell wall	7	0.421179	0.000944428	AT5G63580, AT2G22330, AT5G57220, AT4G23100, AT1G59870, AT3G54640, AT4G39950	964	5.64696	0.0210987
GOTERM_BP_FAT	GO:0009698~phenylpropanoid metabolic process	24	1.44404	0.0010057	AT5G63580, AT2G36880, AT1G64160, AT1G18140, AT3G51240, AT2G23910, AT1G67980, AT1G77530, AT3G13610, AT1G06000, AT5G07990, AT3G10340, AT1G66800, AT3G21240, AT1G33030, AT1G20490, AT2G37040, AT1G09480, AT4G25310, AT5G04230, AT4G34135, AT4G11210, AT1G51680, AT3G62610	964	2.09939	0.0220257
GOTERM_BP_FAT	GO:0006032~chitin catabolic process	8	0.481348	0.00114361	AT5G24090, AT2G43570, AT3G12500, AT4G01700, AT2G43620, AT2G43610, AT2G43580, AT2G43590	964	4.64664	0.0245437
GOTERM_BP_FAT	GO:0006026~aminoglycan catabolic process	8	0.481348	0.00114361	AT5G24090, AT2G43570, AT3G12500, AT4G01700, AT2G43620, AT2G43610, AT2G43580, AT2G43590	964	4.64664	0.0245437
GOTERM_BP_FAT	GO:0006030~chitin metabolic process	8	0.481348	0.00114361	AT5G24090, AT2G43570, AT3G12500, AT4G01700, AT2G43620, AT2G43610, AT2G43580, AT2G43590	964	4.64664	0.0245437
GOTERM_BP_FAT	GO:0019762~glucosinolate catabolic process	6	0.361011	0.00123121	AT1G59870, AT3G16410, AT3G16400, AT3G16390, AT2G33070, AT3G44320	964	6.70188	0.0259174
GOTERM_BP_FAT	GO:0019759~glycosinolate catabolic process	6	0.361011	0.00123121	AT1G59870, AT3G16410, AT3G16400, AT3G16390, AT2G33070, AT3G44320	964	6.70188	0.0259174
GOTERM_BP_FAT	GO:0016145~S-glycoside catabolic process	6	0.361011	0.00123121	AT1G59870, AT3G16410, AT3G16400, AT3G16390, AT2G33070, AT3G44320	964	6.70188	0.0259174
GOTERM_BP_FAT	GO:0009074~aromatic amino acid family catabolic process	5	0.300842	0.00124517	AT2G22330, AT3G10340, AT2G37040, AT5G04230, AT4G39950	964	9.07547	0.0257372
GOTERM_BP_FAT	GO:0052386~cell wall thickening	7	0.421179	0.00130068	AT5G63580, AT2G22330, AT5G57220, AT4G23100, AT1G59870, AT3G54640, AT4G39950	964	5.34975	0.0263964
GOTERM_BP_FAT	GO:0042401~biogenic amine biosynthetic process	10	0.601685	0.0013054	AT1G56430, AT3G54640, AT2G04400, AT3G02470, AT5G05730, AT5G15950, AT1G25220, AT4G27070, AT5G17990, AT5G54810	964	3.63019	0.0260323
GOTERM_BP_FAT	GO:0009723~response to ethylene stimulus	32	1.92539	0.00150386	AT3G12500, AT1G15520, AT1G22810, AT5G65510, AT3G09600, AT4G11280, AT3G16350, AT1G25220, AT1G68840, AT1G52570, AT3G23240, AT1G73500, AT2G31230, AT4G38620, AT5G17990, AT4G34410, AT5G52020, AT5G19880, AT2G47190, AT5G47230, AT3G06490, AT1G01060, AT2G44940, AT3G23230, AT3G23250, AT2G33710, AT5G37260, AT4G13620, AT5G05730, AT3G54990, AT2G39250, AT5G40990	964	1.81509	0.0294246
GOTERM_BP_FAT	GO:0009620~response to fungus	48	2.88809	0.00156665	AT3G12500, AT2G46440, AT2G14560, AT5G25910, AT5G13320, AT4G22217, AT3G17155, AT2G38870, AT1G19250, AT5G64120, AT5G43510, AT4G22210, AT3G49110, AT3G49120, AT4G22214, AT2G28405, AT5G43518, AT2G38470, AT3G16895, AT4G11393, AT3G24510, AT1G51680, AT5G57220, AT1G17420, AT2G02120, AT4G34410, AT2G40140, AT5G52020, AT4G13095, AT3G56400, AT3G06490, AT5G39580, AT2G43510, AT1G10920, AT5G08790, AT2G34930, AT4…	964	1.59131	0.0301239
GOTERM_BP_FAT	GO:0046219~indolalkylamine biosynthetic process	7	0.421179	0.00175107	AT3G54640, AT2G04400, AT5G05730, AT1G25220, AT4G27070, AT5G17990, AT5G54810	964	5.08226	0.0330618
GOTERM_BP_FAT	GO:0000162~tryptophan biosynthetic process	7	0.421179	0.00175107	AT3G54640, AT2G04400, AT5G05730, AT1G25220, AT4G27070, AT5G17990, AT5G54810	964	5.08226	0.0330618
GOTERM_BP_FAT	GO:0052545~callose localization	7	0.421179	0.00175107	AT5G63580, AT2G22330, AT5G57220, AT4G23100, AT1G59870, AT3G54640, AT4G39950	964	5.08226	0.0330618
GOTERM_BP_FAT	GO:0046351~disaccharide biosynthetic process	9	0.541516	0.00177145	AT5G40390, AT3G54270, AT1G78090, AT1G51420, AT4G22590, AT4G27550, AT5G10100, AT4G02280, AT3G52340	964	3.84373	0.0329015
GOTERM_BP_FAT	GO:0009081~branched chain family amino acid metabolic process	9	0.541516	0.00177145	AT3G58990, AT5G14200, AT1G31180, AT1G18270, AT4G13430, AT3G19710, AT1G10070, AT2G43100, AT5G23020	964	3.84373	0.0329015
GOTERM_BP_FAT	GO:0016139~glycoside catabolic process	6	0.361011	0.00180747	AT1G59870, AT3G16410, AT3G16400, AT3G16390, AT2G33070, AT3G44320	964	6.22318	0.0330275
GOTERM_BP_FAT	GO:0006722~triterpenoid metabolic process	6	0.361011	0.00180747	AT5G47990, AT3G45130, AT5G36150, AT4G15370, AT1G66960, AT5G48000	964	6.22318	0.0330275
GOTERM_BP_FAT	GO:0042744~hydrogen peroxide catabolic process	15	0.902527	0.00186776	AT5G19880, AT5G06730, AT5G39580, AT4G37520, AT4G08770, AT5G64110, AT4G08780, AT5G64120, AT3G03670, AT4G36430, AT3G49110, AT3G49120, AT1G14540, AT2G18150, AT2G34060	964	2.56248	0.0335789
GOTERM_BP_FAT	GO:0070301~cellular response to hydrogen peroxide	15	0.902527	0.00186776	AT5G19880, AT5G06730, AT5G39580, AT4G37520, AT4G08770, AT5G64110, AT4G08780, AT5G64120, AT3G03670, AT4G36430, AT3G49110, AT3G49120, AT1G14540, AT2G18150, AT2G34060	964	2.56248	0.0335789
GOTERM_BP_FAT	GO:0034614~cellular response to reactive oxygen species	16	0.962696	0.00201679	AT5G19880, AT5G06730, AT5G39580, AT4G37520, AT4G08770, AT4G08780, AT5G64110, AT3G03670, AT5G64120, AT4G36430, AT3G56350, AT3G49110, AT3G49120, AT1G14540, AT2G18150, AT2G34060	964	2.4456	0.0356561
GOTERM_BP_FAT	GO:0034599~cellular response to oxidative stress	16	0.962696	0.00224198	AT5G19880, AT5G06730, AT5G39580, AT4G37520, AT4G08770, AT4G08780, AT5G64110, AT3G03670, AT5G64120, AT4G36430, AT3G56350, AT3G49110, AT3G49120, AT1G14540, AT2G18150, AT2G34060	964	2.42012	0.0389655
GOTERM_BP_FAT	GO:0009851~auxin biosynthetic process	7	0.421179	0.00231047	AT2G22330, AT2G20610, AT3G44300, AT5G05730, AT1G25220, AT4G39950, AT5G54810	964	4.84025	0.0395369
GOTERM_BP_FAT	GO:0033037~polysaccharide localization	7	0.421179	0.00231047	AT5G63580, AT2G22330, AT5G57220, AT4G23100, AT1G59870, AT3G54640, AT4G39950	964	4.84025	0.0395369
GOTERM_BP_FAT	GO:0006022~aminoglycan metabolic process	8	0.481348	0.0023502	AT5G24090, AT2G43570, AT3G12500, AT4G01700, AT2G43620, AT2G43610, AT2G43580, AT2G43590	964	4.14878	0.0396158
GOTERM_BP_FAT	GO:0006551~leucine metabolic process	6	0.361011	0.00255897	AT3G58990, AT5G14200, AT1G31180, AT4G13430, AT2G43100, AT5G23020	964	5.8083	0.0424429
GOTERM_BP_FAT	GO:0042743~hydrogen peroxide metabolic process	15	0.902527	0.00261119	AT5G19880, AT5G06730, AT5G39580, AT4G37520, AT4G08770, AT5G64110, AT4G08780, AT5G64120, AT3G03670, AT4G36430, AT3G49110, AT3G49120, AT1G14540, AT2G18150, AT2G34060	964	2.47513	0.0426773
GOTERM_BP_FAT	GO:0080028~nitrile biosynthetic process	4	0.240674	0.00292164	AT3G16410, AT3G16400, AT3G16390, AT2G33070	964	11.6166	0.0469715
GOTERM_BP_FAT	GO:0050898~nitrile metabolic process	4	0.240674	0.00292164	AT3G16410, AT3G16400, AT3G16390, AT2G33070	964	11.6166	0.0469715
GOTERM_BP_FAT	GO:0009082~branched chain family amino acid biosynthetic process	7	0.421179	0.00299441	AT3G58990, AT5G14200, AT1G31180, AT4G13430, AT1G10070, AT2G43100, AT5G23020	964	4.62024	0.0474531
GOTERM_BP_FAT	GO:0048878~chemical homeostasis	18	1.08303	0.00315577	AT3G08040, AT5G48410, AT2G33770, AT5G48400, AT1G01580, AT4G19690, AT2G24720, AT4G37390, AT4G28630, AT5G16530, AT1G59500, AT1G21270, AT2G29110, AT2G23170, AT2G29100, AT1G62280, AT5G11210, AT2G29120	964	2.19642	0.0492729
GOTERM_BP_FAT	GO:0009684~indoleacetic acid biosynthetic process	5	0.300842	0.00334134	AT2G22330, AT2G20610, AT3G44300, AT4G39950, AT5G54810	964	7.26037	0.0514033
GOTERM_BP_FAT	GO:0009312~oligosaccharide biosynthetic process	9	0.541516	0.00373748	AT5G40390, AT3G54270, AT1G78090, AT1G51420, AT4G22590, AT4G27550, AT5G10100, AT4G02280, AT3G52340	964	3.43912	0.0565782
GOTERM_BP_FAT	GO:0034754~cellular hormone metabolic process	8	0.481348	0.0043577	AT2G22330, AT2G20610, AT2G19500, AT3G44300, AT3G23630, AT4G39950, AT3G63110, AT5G54810	964	3.74729	0.0648256
GOTERM_BP_FAT	GO:0015674~di-, tri-valent inorganic cation transport	11	0.661853	0.00444428	AT4G28630, AT5G03570, AT5G20230, AT1G01580, AT1G59870, AT2G22950, AT3G63380, AT4G19690, AT2G04040, AT4G24120, AT4G20990	964	2.85229	0.0652325
GOTERM_BP_FAT	GO:0009719~response to endogenous stimulus	89	5.35499	0.00478592	AT1G15520, AT2G47750, AT3G09600, AT3G16350, AT5G13320, AT4G23260, AT4G35770, AT4G37390, AT1G76930, AT1G52570, AT5G63160, AT1G28480, AT5G13220, AT5G63980, AT2G46990, AT3G23240, AT2G38750, AT1G27730, AT2G23170, AT3G28580, AT1G73500, AT3G56860, AT3G56380, AT1G48000, AT5G01560, AT3G48360, AT5G19880, AT5G52020, AT2G47190, AT1G35520, AT5G27420, AT3G56400, AT4G12030, AT1G23160, AT1G01560, AT1G55020, AT2…	964	1.32548	0.0692011
GOTERM_BP_FAT	GO:0009683~indoleacetic acid metabolic process	5	0.300842	0.00496703	AT2G22330, AT2G20610, AT3G44300, AT4G39950, AT5G54810	964	6.60034	0.0708435
GOTERM_BP_FAT	GO:0055066~di-, tri-valent inorganic cation homeostasis	11	0.661853	0.00506561	AT3G08040, AT4G28630, AT5G48410, AT5G48400, AT1G01580, AT2G29110, AT4G19690, AT2G29100, AT2G24720, AT5G11210, AT2G29120	964	2.80225	0.0713204
GOTERM_BP_FAT	GO:0042446~hormone biosynthetic process	9	0.541516	0.00520392	AT2G22330, AT2G20610, AT3G44300, AT5G05730, AT3G23630, AT1G25220, AT4G39950, AT3G63110, AT5G54810	964	3.26717	0.0723186
GOTERM_BP_FAT	GO:0016998~cell wall macromolecule catabolic process	8	0.481348	0.00525306	AT2G43570, AT3G12500, AT4G01700, AT2G43620, AT2G43610, AT2G43580, AT5G62150, AT2G43590	964	3.63019	0.07211
GOTERM_BP_FAT	GO:0042592~homeostatic process	32	1.92539	0.00534032	AT2G33770, AT5G48400, AT1G64500, AT1G59730, AT4G37390, AT1G28480, AT1G21270, AT2G23170, AT2G29110, AT3G62960, AT1G06830, AT1G62280, AT5G11210, AT3G08040, AT5G48410, AT3G11773, AT1G01580, AT3G24170, AT4G19690, AT2G24720, AT1G03020, AT1G08860, AT4G28630, AT1G59500, AT5G16530, AT4G04610, AT1G50950, AT2G29100, AT3G17240, AT3G62930, AT5G40820, AT2G29120	964	1.67145	0.0724056
GOTERM_BP_FAT	GO:0009814~defense response, incompatible interaction	15	0.902527	0.00584081	AT3G12500, AT5G36970, AT4G11650, AT3G56400, AT5G13320, AT1G55020, AT1G19250, AT4G23810, AT5G26920, AT5G64890, AT4G23100, AT1G59870, AT1G61560, AT1G18350, AT5G40990	964	2.26887	0.0780228
GOTERM_BP_FAT	GO:0010193~response to ozone	7	0.421179	0.00595501	AT1G15520, AT4G23100, AT5G42380, AT1G72520, AT4G11170, AT4G12720, AT3G02840	964	4.06581	0.0785823
GOTERM_BP_FAT	GO:0044273~sulfur compound catabolic process	6	0.361011	0.00614318	AT1G59870, AT3G16410, AT3G16400, AT3G16390, AT2G33070, AT3G44320	964	4.84025	0.0800559
GOTERM_BP_FAT	GO:0030005~cellular di-, tri-valent inorganic cation homeostasis	10	0.601685	0.00645642	AT3G08040, AT4G28630, AT5G48410, AT5G48400, AT2G29110, AT4G19690, AT2G29100, AT2G24720, AT5G11210, AT2G29120	964	2.90415	0.0830396
GOTERM_BP_FAT	GO:0009699~phenylpropanoid biosynthetic process	18	1.08303	0.00667806	AT5G63580, AT2G36880, AT1G64160, AT3G51240, AT2G23910, AT1G77530, AT1G67980, AT3G13610, AT5G07990, AT1G06000, AT1G66800, AT1G33030, AT2G37040, AT1G09480, AT4G25310, AT4G34135, AT4G11210, AT3G62610	964	2.04198	0.0848307
GOTERM_BP_FAT	GO:0005986~sucrose biosynthetic process	5	0.300842	0.00704908	AT5G40390, AT3G54270, AT1G51420, AT4G02280, AT3G52340	964	6.05031	0.0883738
GOTERM_BP_FAT	GO:0055074~calcium ion homeostasis	7	0.421179	0.00729957	AT5G48410, AT5G48400, AT2G29110, AT2G29100, AT2G24720, AT5G11210, AT2G29120	964	3.90943	0.0903984
GOTERM_BP_FAT	GO:0006874~cellular calcium ion homeostasis	7	0.421179	0.00729957	AT5G48410, AT5G48400, AT2G29110, AT2G29100, AT2G24720, AT5G11210, AT2G29120	964	3.90943	0.0903984
GOTERM_BP_FAT	GO:0009311~oligosaccharide metabolic process	10	0.601685	0.00737351	AT5G40390, AT3G54270, AT1G78090, AT1G21270, AT1G51420, AT4G22590, AT4G27550, AT5G10100, AT4G02280, AT3G52340	964	2.84721	0.0903073
GOTERM_BP_FAT	GO:0006800~oxygen and reactive oxygen species metabolic process	16	0.962696	0.00759023	AT5G19880, AT5G06730, AT5G39580, AT4G37520, AT4G08770, AT4G08780, AT5G64110, AT3G03670, AT5G64120, AT4G36430, AT3G56350, AT3G49110, AT3G49120, AT1G14540, AT2G18150, AT2G34060	964	2.13149	0.0918721
GOTERM_BP_FAT	GO:0005984~disaccharide metabolic process	9	0.541516	0.00817905	AT5G40390, AT3G54270, AT1G78090, AT1G51420, AT4G22590, AT4G27550, AT5G10100, AT4G02280, AT3G52340	964	3.03923	0.0976455
GOTERM_BP_FAT	GO:0010035~response to inorganic substance	53	3.18893	0.00849989	AT3G58810, AT5G06730, AT3G09600, AT3G44300, AT4G37520, AT3G16350, AT2G26560, AT4G36430, AT3G09270, AT2G24200, AT1G02920, AT5G53470, AT2G18150, AT1G48000, AT3G48360, AT2G47190, AT5G19880, AT3G03780, AT1G09780, AT5G39580, AT4G13430, AT3G12750, AT3G23250, AT3G17240, AT3G12500, AT3G44320, AT4G08770, AT5G56550, AT4G24120, AT3G03670, AT5G64120, AT3G49110, AT3G49120, AT4G02520, AT2G28210, AT1G14540, AT2…	964	1.42518	0.100258
GOTERM_BP_FAT	GO:0009411~response to UV	12	0.722022	0.00976878	AT5G07990, AT5G59820, AT4G14690, AT3G21240, AT3G55270, AT3G51240, AT4G13770, AT4G38620, AT1G51680, AT3G15620, AT3G17609, AT4G15480	964	2.42012	0.11326
GOTERM_BP_FAT	GO:0019439~aromatic compound catabolic process	7	0.421179	0.010623	AT2G22330, AT3G10340, AT1G18140, AT1G59870, AT2G37040, AT5G04230, AT4G39950	964	3.63019	0.121373
GOTERM_BP_FAT	GO:0000041~transition metal ion transport	12	0.722022	0.0108086	AT4G28630, AT3G12750, AT5G03570, AT1G01580, AT3G58810, AT1G59870, AT3G46900, AT4G19690, AT2G04040, AT2G26975, AT4G24120, AT1G29100	964	2.38697	0.122165
GOTERM_BP_FAT	GO:0000096~sulfur amino acid metabolic process	12	0.722022	0.0119312	AT4G35640, AT2G36880, AT4G04610, AT3G03780, AT1G31230, AT1G05010, AT4G11280, AT2G26400, AT4G39940, AT1G73500, AT3G22740, AT3G59760	964	2.35472	0.132748
GOTERM_BP_FAT	GO:0009863~salicylic acid mediated signaling pathway	7	0.421179	0.0126333	AT5G01900, AT5G36970, AT5G22570, AT3G56400, AT5G13320, AT1G18350, AT1G28480	964	3.50501	0.138708
GOTERM_BP_FAT	GO:0009646~response to absence of light	5	0.300842	0.0127657	AT5G20230, AT2G46990, AT1G02580, AT2G41100, AT3G47340	964	5.18598	0.138752
GOTERM_BP_FAT	GO:0000103~sulfate assimilation	5	0.300842	0.0127657	AT4G35640, AT4G04610, AT4G39940, AT4G14680, AT3G22890	964	5.18598	0.138752
GOTERM_BP_FAT	GO:0006979~response to oxidative stress	31	1.86522	0.0141583	AT5G59820, AT5G06730, AT4G37520, AT1G78410, AT4G35770, AT5G56550, AT4G08770, AT5G64120, AT3G03670, AT4G36430, AT3G49110, AT3G49120, AT2G37040, AT1G27730, AT1G14540, AT2G34060, AT2G18150, AT5G19880, AT5G20230, AT5G39580, AT1G02930, AT4G08780, AT5G64110, AT4G12720, AT5G54810, AT1G21520, AT3G56350, AT3G30775, AT1G14550, AT5G55070, AT1G19020	964	1.56844	0.151365
GOTERM_BP_FAT	GO:0009314~response to radiation	47	2.82792	0.0148123	AT5G59820, AT3G44820, AT5G48400, AT2G41100, AT3G08660, AT2G37970, AT4G13770, AT5G15840, AT5G63980, AT2G46990, AT3G49110, AT1G02580, AT3G49120, AT3G19040, AT2G29110, AT1G27730, AT1G66480, AT4G38620, AT5G11210, AT1G51680, AT1G17420, AT1G53090, AT5G20230, AT5G48410, AT3G55270, AT3G51240, AT3G24170, AT1G07720, AT1G01060, AT3G15354, AT2G24720, AT5G08790, AT3G63350, AT4G15480, AT5G07990, AT4G14690, AT1…	964	1.41592	0.15639
GOTERM_BP_FAT	GO:0006863~purine transport	6	0.361011	0.0181349	AT1G47603, AT4G18210, AT2G33750, AT4G18195, AT1G57990, AT4G18197	964	3.78802	0.186588
GOTERM_BP_FAT	GO:0009856~pollination	17	1.02286	0.0190173	AT1G61550, AT3G23380, AT1G61360, AT1G71880, AT4G21380, AT1G65800, AT1G61420, AT3G59760, AT4G26466, AT1G61500, AT1G61460, AT1G61490, AT5G01180, AT1G11300, AT2G33100, AT1G11330, AT1G61480	964	1.8701	0.193104
GOTERM_BP_FAT	GO:0000097~sulfur amino acid biosynthetic process	9	0.541516	0.0198508	AT4G35640, AT2G36880, AT4G04610, AT3G03780, AT1G31230, AT2G26400, AT4G39940, AT3G22740, AT3G59760	964	2.61373	0.199009
GOTERM_BP_FAT	GO:0009416~response to light stimulus	45	2.70758	0.0199399	AT5G59820, AT3G44820, AT5G48400, AT2G41100, AT3G08660, AT2G37970, AT4G13770, AT5G15840, AT5G63980, AT2G46990, AT3G49110, AT1G02580, AT3G49120, AT3G19040, AT2G29110, AT1G27730, AT1G66480, AT4G38620, AT5G11210, AT1G51680, AT1G17420, AT1G53090, AT5G20230, AT5G48410, AT3G55270, AT3G51240, AT1G07720, AT1G01060, AT3G15354, AT2G24720, AT5G08790, AT3G63350, AT4G15480, AT5G07990, AT4G14690, AT1G80340, AT3…	964	1.40222	0.198113
GOTERM_BP_FAT	GO:0015851~nucleobase transport	6	0.361011	0.021644	AT1G47603, AT4G18210, AT2G33750, AT4G18195, AT1G57990, AT4G18197	964	3.63019	0.211483
GOTERM_BP_FAT	GO:0055082~cellular chemical homeostasis	12	0.722022	0.0243618	AT3G08040, AT4G28630, AT5G48410, AT1G21270, AT5G48400, AT2G29110, AT4G19690, AT2G29100, AT2G24720, AT1G62280, AT5G11210, AT2G29120	964	2.12499	0.233028
GOTERM_BP_FAT	GO:0050832~defense response to fungus	39	2.34657	0.0257227	AT3G12500, AT2G14560, AT5G25910, AT4G22217, AT3G17155, AT2G38870, AT1G19250, AT5G64120, AT5G43510, AT4G22210, AT3G49110, AT3G49120, AT4G22214, AT2G28405, AT5G43518, AT2G38470, AT3G16895, AT4G11393, AT3G24510, AT5G57220, AT2G02120, AT4G34410, AT2G40140, AT5G52020, AT4G13095, AT3G56400, AT5G39580, AT2G43510, AT1G10920, AT2G34930, AT4G23100, AT5G43525, AT4G22105, AT3G54640, AT1G59870, AT1G64070, AT2…	964	1.41932	0.242495
GOTERM_BP_FAT	GO:0005985~sucrose metabolic process	5	0.300842	0.0257522	AT5G40390, AT3G54270, AT1G51420, AT4G02280, AT3G52340	964	4.27081	0.240805
GOTERM_BP_FAT	GO:0019725~cellular homeostasis	25	1.50421	0.0258306	AT3G08040, AT5G48410, AT3G11773, AT5G48400, AT3G24170, AT1G59730, AT1G64500, AT4G19690, AT2G24720, AT1G03020, AT1G08860, AT1G28480, AT4G28630, AT4G04610, AT1G21270, AT1G50950, AT2G29110, AT3G62960, AT2G29100, AT1G06830, AT3G17240, AT1G62280, AT3G62930, AT5G11210, AT2G29120	964	1.58523	0.239542
GOTERM_BP_FAT	GO:0019745~pentacyclic triterpenoid biosynthetic process	4	0.240674	0.0270289	AT3G45130, AT5G36150, AT4G15370, AT1G66960	964	5.8083	0.247331
GOTERM_BP_FAT	GO:0019742~pentacyclic triterpenoid metabolic process	4	0.240674	0.0270289	AT3G45130, AT5G36150, AT4G15370, AT1G66960	964	5.8083	0.247331
GOTERM_BP_FAT	GO:0050801~ion homeostasis	13	0.78219	0.0273124	AT3G08040, AT4G28630, AT5G48410, AT2G33770, AT5G48400, AT1G01580, AT2G29110, AT4G19690, AT2G29100, AT2G24720, AT1G62280, AT5G11210, AT2G29120	964	2.00819	0.247676
GOTERM_BP_FAT	GO:0009073~aromatic amino acid family biosynthetic process	8	0.481348	0.0293023	AT5G22630, AT3G54640, AT2G04400, AT5G05730, AT1G25220, AT4G27070, AT5G17990, AT5G54810	964	2.64014	0.261348
GOTERM_BP_FAT	GO:0046417~chorismate metabolic process	8	0.481348	0.0293023	AT5G22630, AT3G54640, AT2G04400, AT5G05730, AT1G25220, AT4G27070, AT5G17990, AT5G54810	964	2.64014	0.261348
GOTERM_BP_FAT	GO:0009063~cellular amino acid catabolic process	8	0.481348	0.0293023	AT2G22330, AT3G10340, AT1G08630, AT3G30775, AT2G37040, AT5G04230, AT4G39950, AT3G47340	964	2.64014	0.261348
GOTERM_BP_FAT	GO:0000272~polysaccharide catabolic process	11	0.661853	0.0295982	AT5G24090, AT2G43570, AT3G12500, AT4G01700, AT5G18670, AT2G43620, AT2G43610, AT2G43580, AT2G43590, AT1G64390, AT5G65700	964	2.15849	0.261659
GOTERM_BP_FAT	GO:0042542~response to hydrogen peroxide	15	0.902527	0.0298533	AT5G19880, AT5G06730, AT5G39580, AT4G37520, AT4G08770, AT5G64110, AT4G08780, AT5G64120, AT3G03670, AT4G36430, AT3G49110, AT3G49120, AT1G14540, AT2G18150, AT2G34060	964	1.86163	0.261654
GOTERM_BP_FAT	GO:0009816~defense response to bacterium, incompatible interaction	6	0.361011	0.0299155	AT4G23100, AT4G11650, AT5G13320, AT1G55020, AT4G23810, AT5G26920	964	3.35094	0.260192
GOTERM_BP_FAT	GO:0010197~polar nucleus fusion	5	0.300842	0.0313548	AT2G35940, AT3G62210, AT4G33050, AT4G13890, AT4G14040	964	4.03354	0.269039
GOTERM_BP_FAT	GO:0009651~response to salt stress	36	2.16606	0.032833	AT5G59820, AT1G66280, AT5G14200, AT3G09600, AT5G63510, AT4G14630, AT3G16350, AT1G25220, AT4G20990, AT5G63980, AT1G02920, AT4G02520, AT1G27730, AT1G73500, AT2G38470, AT4G38620, AT3G17510, AT5G17990, AT1G48000, AT2G47190, AT4G16260, AT3G03780, AT4G11650, AT1G55450, AT3G55270, AT3G06490, AT1G02930, AT1G01060, AT4G12720, AT5G54230, AT3G21780, AT5G54810, AT1G31180, AT3G23250, AT5G04590, AT5G37260	964	1.41666	0.277932
GOTERM_BP_FAT	GO:0010817~regulation of hormone levels	15	0.902527	0.0338708	AT2G22330, AT1G76520, AT3G44300, AT1G25220, AT3G23630, AT4G39950, AT5G54810, AT5G16530, AT2G20610, AT2G19500, AT2G01420, AT5G05730, AT5G65980, AT3G63110, AT1G18350	964	1.83035	0.283434
GOTERM_BP_FAT	GO:0043086~negative regulation of catalytic activity	10	0.601685	0.0360256	AT4G10520, AT4G10510, AT5G59090, AT5G58840, AT5G45640, AT1G32940, AT1G32960, AT4G10530, AT4G10540, AT4G10550	964	2.20011	0.296666
GOTERM_BP_FAT	GO:0048284~organelle fusion	5	0.300842	0.0376167	AT2G35940, AT3G62210, AT4G33050, AT4G13890, AT4G14040	964	3.82125	0.305615
GOTERM_BP_FAT	GO:0009559~embryo sac central cell differentiation	5	0.300842	0.0376167	AT2G35940, AT3G62210, AT4G33050, AT4G13890, AT4G14040	964	3.82125	0.305615
GOTERM_BP_FAT	GO:0000741~karyogamy	5	0.300842	0.0376167	AT2G35940, AT3G62210, AT4G33050, AT4G13890, AT4G14040	964	3.82125	0.305615
GOTERM_BP_FAT	GO:0009310~amine catabolic process	8	0.481348	0.0403143	AT2G22330, AT3G10340, AT1G08630, AT3G30775, AT2G37040, AT5G04230, AT4G39950, AT3G47340	964	2.47162	0.321738
GOTERM_BP_FAT	GO:0042436~indole derivative catabolic process	3	0.180505	0.0411174	AT2G22330, AT1G59870, AT4G39950	964	8.71245	0.324903
GOTERM_BP_FAT	GO:0045730~respiratory burst	3	0.180505	0.0411174	AT3G11840, AT2G35930, AT5G64120	964	8.71245	0.324903
GOTERM_BP_FAT	GO:0030001~metal ion transport	26	1.56438	0.0413464	AT4G05030, AT1G15520, AT5G52760, AT3G58810, AT3G02850, AT5G26690, AT2G26975, AT4G24120, AT4G20990, AT3G63380, AT4G30110, AT5G03570, AT5G20230, AT1G01580, AT4G12030, AT5G52720, AT2G22950, AT4G19690, AT2G04040, AT1G29100, AT4G28630, AT3G12750, AT5G09720, AT3G46900, AT1G59870, AT1G01790	964	1.49817	0.32426
GOTERM_BP_FAT	GO:0006811~ion transport	45	2.70758	0.0437475	AT4G05030, AT3G08560, AT1G76430, AT1G15520, AT2G33770, AT2G46440, AT5G22910, AT5G48400, AT3G58810, AT5G52760, AT3G51895, AT3G02850, AT5G26690, AT2G26975, AT4G20990, AT4G24120, AT1G01340, AT4G01010, AT3G63380, AT2G29110, AT4G30110, AT5G11210, AT1G22150, AT4G23700, AT5G03570, AT5G20230, AT5G48410, AT1G01580, AT2G22950, AT4G12030, AT5G52720, AT2G04040, AT2G32830, AT4G19690, AT3G17700, AT2G24720, AT1…	964	1.32542	0.337612
GOTERM_BP_FAT	GO:0016104~triterpenoid biosynthetic process	4	0.240674	0.0447198	AT3G45130, AT5G36150, AT4G15370, AT1G66960	964	4.84025	0.34159
GOTERM_BP_FAT	GO:0030003~cellular cation homeostasis	10	0.601685	0.0460439	AT3G08040, AT4G28630, AT5G48410, AT5G48400, AT2G29110, AT4G19690, AT2G29100, AT2G24720, AT5G11210, AT2G29120	964	2.10446	0.347672
GOTERM_BP_FAT	GO:0009624~response to nematode	9	0.541516	0.0479013	AT3G60160, AT4G18210, AT1G71880, AT2G47800, AT3G17700, AT2G18150, AT5G52450, AT4G20990, AT5G54800	964	2.21503	0.356862
GOTERM_BP_FAT	GO:0009850~auxin metabolic process	7	0.421179	0.0486218	AT2G22330, AT2G20610, AT3G44300, AT5G05730, AT1G25220, AT4G39950, AT5G54810	964	2.60629	0.359002
GOTERM_BP_FAT	GO:0044092~negative regulation of molecular function	10	0.601685	0.0497574	AT4G10520, AT4G10510, AT5G59090, AT5G58840, AT5G45640, AT1G32940, AT1G32960, AT4G10530, AT4G10540, AT4G10550	964	2.07439	0.363571
GOTERM_BP_FAT	GO:0006873~cellular ion homeostasis	11	0.661853	0.0505552	AT3G08040, AT4G28630, AT5G48410, AT5G48400, AT2G29110, AT4G19690, AT2G29100, AT2G24720, AT1G62280, AT5G11210, AT2G29120	964	1.97195	0.366067
GOTERM_BP_FAT	GO:0055080~cation homeostasis	11	0.661853	0.0505552	AT3G08040, AT4G28630, AT5G48410, AT5G48400, AT1G01580, AT2G29110, AT4G19690, AT2G29100, AT2G24720, AT5G11210, AT2G29120	964	1.97195	0.366067
GOTERM_BP_FAT	GO:0009066~aspartate family amino acid metabolic process	10	0.601685	0.0536628	AT3G03780, AT1G08630, AT1G31230, AT3G02020, AT1G05010, AT4G11280, AT2G26400, AT1G73500, AT3G22740, AT3G47340	964	2.04518	0.381802
GOTERM_BP_FAT	GO:0044036~cell wall macromolecule metabolic process	8	0.481348	0.0537195	AT2G43570, AT3G12500, AT4G01700, AT2G43620, AT2G43610, AT2G43580, AT5G62150, AT2G43590	964	2.32332	0.379884
GOTERM_BP_FAT	GO:0009725~response to hormone stimulus	76	4.5728	0.0561542	AT1G15520, AT2G47750, AT3G09600, AT3G16350, AT5G13320, AT4G23260, AT4G37390, AT1G76930, AT1G52570, AT5G63160, AT5G63980, AT2G46990, AT3G23240, AT2G38750, AT3G28580, AT1G27730, AT2G23170, AT1G73500, AT3G56860, AT3G56380, AT1G48000, AT5G01560, AT3G48360, AT5G19880, AT5G52020, AT2G47190, AT1G35520, AT5G27420, AT1G23160, AT1G01560, AT1G55020, AT2G44940, AT5G13370, AT5G54230, AT3G21780, AT5G16530, AT1…	964	1.21406	0.391289
GOTERM_BP_FAT	GO:0009737~response to abscisic acid stimulus	28	1.68472	0.0562655	AT3G26830, AT3G09600, AT3G02850, AT4G23260, AT1G76930, AT1G52570, AT5G63980, AT2G38750, AT1G27730, AT3G28580, AT3G56860, AT4G38620, AT3G17510, AT5G01560, AT1G48000, AT2G47190, AT5G27420, AT3G06490, AT1G01560, AT1G01060, AT1G55020, AT3G21780, AT5G54230, AT2G35940, AT5G37260, AT5G01540, AT3G22060, AT2G32020	964	1.4266	0.389661
GOTERM_BP_FAT	GO:0006970~response to osmotic stress	37	2.22623	0.0570638	AT5G59820, AT1G66280, AT5G14200, AT3G09600, AT5G63510, AT4G14630, AT3G16350, AT1G25220, AT4G20990, AT5G63980, AT1G02920, AT2G38750, AT4G02520, AT1G27730, AT1G73500, AT2G38470, AT4G38620, AT3G17510, AT5G17990, AT1G48000, AT2G47190, AT4G16260, AT3G03780, AT4G11650, AT1G55450, AT3G55270, AT3G06490, AT1G02930, AT1G01060, AT4G12720, AT5G54230, AT3G21780, AT5G54810, AT1G31180, AT3G23250, AT5G04590, AT5…	964	1.34654	0.391812
GOTERM_BP_FAT	GO:0042445~hormone metabolic process	10	0.601685	0.0577626	AT2G22330, AT2G20610, AT2G19500, AT3G44300, AT5G05730, AT3G23630, AT1G25220, AT4G39950, AT3G63110, AT5G54810	964	2.01677	0.393391
GOTERM_BP_FAT	GO:0000302~response to reactive oxygen species	16	0.962696	0.057882	AT5G19880, AT5G06730, AT5G39580, AT4G37520, AT4G08770, AT4G08780, AT5G64110, AT3G03670, AT5G64120, AT4G36430, AT3G56350, AT3G49110, AT3G49120, AT1G14540, AT2G18150, AT2G34060	964	1.65951	0.391833
GOTERM_BP_FAT	GO:0048610~reproductive cellular process	14	0.842359	0.0585313	AT1G61550, AT3G23380, AT1G61360, AT4G21380, AT1G65800, AT1G61420, AT1G61500, AT1G61460, AT1G61490, AT5G01180, AT1G11300, AT1G11330, AT1G61480, AT5G65700	964	1.73753	0.393127
GOTERM_BP_FAT	GO:0006559~L-phenylalanine catabolic process	3	0.180505	0.0589037	AT3G10340, AT2G37040, AT5G04230	964	7.26037	0.392936
GOTERM_BP_FAT	GO:0033554~cellular response to stress	39	2.34657	0.0598156	AT3G12500, AT2G33770, AT5G06730, AT4G37520, AT5G43530, AT3G44320, AT2G45130, AT4G08770, AT2G26560, AT1G19250, AT5G64120, AT3G03670, AT4G36430, AT1G23010, AT3G49110, AT3G49120, AT3G03540, AT1G14540, AT2G34060, AT2G18150, AT5G57220, AT3G32920, AT2G22330, AT5G63580, AT5G19880, AT5G39580, AT3G24170, AT4G39950, AT5G64110, AT4G08780, AT4G12720, AT3G56350, AT4G23100, AT3G54640, AT1G59870, AT5G40820, AT3…	964	1.32936	0.395585
GOTERM_BP_FAT	GO:0006558~L-phenylalanine metabolic process	4	0.240674	0.0668306	AT3G10340, AT5G22630, AT2G37040, AT5G04230	964	4.14878	0.429165
GOTERM_BP_FAT	GO:0006901~vesicle coating	4	0.240674	0.0668306	AT1G03050, AT4G25940, AT1G33340, AT5G57200	964	4.14878	0.429165
GOTERM_BP_FAT	GO:0048268~clathrin coat assembly	4	0.240674	0.0668306	AT1G03050, AT4G25940, AT1G33340, AT5G57200	964	4.14878	0.429165
GOTERM_BP_FAT	GO:0016052~carbohydrate catabolic process	21	1.26354	0.0692022	AT3G12500, AT4G01700, AT5G18670, AT2G43620, AT2G43610, AT1G09780, AT3G44320, AT4G26260, AT5G24090, AT2G43570, AT1G59870, AT2G43580, AT3G16400, AT1G64390, AT2G43590, AT3G16410, AT1G18270, AT3G16390, AT2G33070, AT3G55650, AT5G65700	964	1.49478	0.438541
GOTERM_BP_FAT	GO:0002252~immune effector process	5	0.300842	0.0692713	AT3G11840, AT2G35980, AT2G35930, AT2G26560, AT5G43470	964	3.15668	0.43662
GOTERM_BP_FAT	GO:0006875~cellular metal ion homeostasis	7	0.421179	0.0722865	AT5G48410, AT5G48400, AT2G29110, AT2G29100, AT2G24720, AT5G11210, AT2G29120	964	2.36384	0.448769
GOTERM_BP_FAT	GO:0055065~metal ion homeostasis	7	0.421179	0.0722865	AT5G48410, AT5G48400, AT2G29110, AT2G29100, AT2G24720, AT5G11210, AT2G29120	964	2.36384	0.448769
GOTERM_BP_FAT	GO:0006721~terpenoid metabolic process	12	0.722022	0.0732057	AT5G47990, AT4G13300, AT3G45130, AT5G17230, AT5G36150, AT4G15370, AT1G80340, AT1G30100, AT1G66960, AT5G48000, AT1G78390, AT3G21780	964	1.77805	0.450825
GOTERM_BP_FAT	GO:0009553~embryo sac development	10	0.601685	0.0761421	AT3G48360, AT5G35770, AT2G35940, AT3G62210, AT4G33050, AT4G13890, AT1G63990, AT5G54800, AT5G63160, AT4G14040	964	1.91062	0.462113
GOTERM_BP_FAT	GO:0009873~ethylene mediated signaling pathway	18	1.08303	0.0768841	AT3G12500, AT4G34410, AT5G52020, AT1G22810, AT5G65510, AT5G47230, AT1G68840, AT1G52570, AT2G44940, AT3G23230, AT3G23240, AT2G33710, AT4G13620, AT3G54990, AT1G73500, AT2G31230, AT2G39250, AT5G40990	964	1.53749	0.463219
GOTERM_BP_FAT	GO:0010038~response to metal ion	35	2.1059	0.0779457	AT3G12500, AT3G58810, AT3G09600, AT3G44300, AT3G16350, AT3G44320, AT5G56550, AT2G26560, AT4G24120, AT3G09270, AT2G24200, AT1G02920, AT4G02520, AT5G53470, AT4G38620, AT5G17990, AT1G48000, AT2G47190, AT3G03780, AT1G09780, AT1G16150, AT1G02930, AT4G13430, AT1G01060, AT4G26560, AT4G13930, AT4G28630, AT3G12750, AT4G23100, AT3G23250, AT3G22890, AT3G17240, AT1G76680, AT5G40820, AT3G14990	964	1.32351	0.465744
GOTERM_BP_FAT	GO:0009809~lignin biosynthetic process	7	0.421179	0.0862054	AT2G36880, AT1G66800, AT1G33030, AT1G09480, AT2G23910, AT1G77530, AT1G67980	964	2.25878	0.499299
GOTERM_BP_FAT	GO:0006826~iron ion transport	5	0.300842	0.0889359	AT4G28630, AT5G03570, AT1G01580, AT4G19690, AT4G24120	964	2.90415	0.508344
GOTERM_BP_FAT	GO:0006997~nucleus organization	5	0.300842	0.0889359	AT2G35940, AT3G62210, AT4G33050, AT4G13890, AT4G14040	964	2.90415	0.508344
GOTERM_BP_FAT	GO:0010252~auxin homeostasis	4	0.240674	0.0929467	AT1G59500, AT5G16530, AT2G23170, AT4G37390	964	3.63019	0.522273
GOTERM_BP_FAT	GO:0009628~response to abiotic stimulus	95	5.716	0.0947311	AT3G44820, AT1G66280, AT5G14200, AT3G09600, AT3G08660, AT2G37970, AT3G16350, AT3G22840, AT5G63980, AT1G02920, AT2G46990, AT1G02580, AT2G38750, AT1G16880, AT1G66480, AT1G27730, AT1G73500, AT2G45660, AT5G65700, AT1G48000, AT2G47190, AT1G53090, AT5G48410, AT3G03780, AT4G16260, AT3G55270, AT1G09780, AT2G35930, AT3G24170, AT2G47800, AT1G07720, AT3G63350, AT4G12720, AT5G54230, AT5G54810, AT3G21780, AT4…	964	1.15244	0.527019

## Sheet: CCup
Overrepresented Gene Ontology Cellular Component terms among upregulated A. thaliana root transcripts 14dpi (Lahrmann et al., 2013)
Category	Term	Count	%	PValue	Genes	List Total	Fold Enrichment	Benjamini-Hochberg corrected p-value
GOTERM_CC_FAT	GO:0012505~endomembrane system	357	21.4801	5.91547e-13	AT3G14225, AT1G36622, AT4G15393, AT2G19190, AT4G30530, AT1G19250, AT1G16120, AT5G24090, AT1G69730, AT3G58310, AT1G61490, AT1G02813, AT2G32487, AT5G67340, AT4G07820, AT2G27380, AT3G04210, AT4G37290, AT5G24160, AT5G06900, AT3G21352, AT2G43510, AT1G16110, AT2G42250, AT5G48070, AT3G59710, AT1G30730, AT4G09120, AT5G59260, AT2G43890, AT4G04200, AT4G01630, AT1G61480, AT5G38240, AT1G36640, AT5G59650, AT1…	875	1.37118	1.15348e-10
GOTERM_CC_FAT	GO:0031224~intrinsic to membrane	242	14.5608	5.01822e-10	AT3G04220, AT3G47780, AT1G53660, AT1G72920, AT2G19190, AT1G19250, AT1G16120, AT1G69730, AT2G17060, AT4G01010, AT1G21230, AT2G26730, AT4G23700, AT3G04210, AT5G46540, AT5G24160, AT1G02520, AT5G17970, AT1G07720, AT3G48320, AT1G16110, AT2G45470, AT2G17050, AT1G16400, AT1G28010, AT1G74140, AT1G64070, AT4G09120, AT4G25090, AT4G25350, AT4G04200, AT3G16860, AT3G48850, AT4G23280, AT3G26830, AT3G02850, AT1…	875	1.43374	4.89276e-08
GOTERM_CC_FAT	GO:0005576~extracellular region	117	7.03971	5.6076e-06	AT3G05930, AT3G14225, AT4G37520, AT4G11521, AT3G17155, AT5G11920, AT1G73300, AT5G24090, AT3G58310, AT4G07820, AT2G42840, AT5G39160, AT5G19880, AT5G39180, AT3G24130, AT1G78830, AT5G39580, AT2G43510, AT5G26130, AT4G23170, AT5G48070, AT2G45470, AT1G75900, AT5G09640, AT2G28100, AT5G43525, AT4G22105, AT5G04590, AT3G22060, AT4G01630, AT1G53990, AT2G43620, AT2G03980, AT1G63590, AT5G39190, AT1G18970, AT3…	875	1.50404	0.000364429
GOTERM_CC_FAT	GO:0016021~integral to membrane	181	10.8905	9.14951e-05	AT1G53660, AT5G22910, AT3G47780, AT3G17340, AT1G66950, AT2G19190, AT3G27070, AT2G25540, AT1G16120, AT2G41700, AT1G69730, AT4G04570, AT4G01010, AT3G63380, AT1G21230, AT5G48000, AT1G77210, AT1G62280, AT1G22150, AT2G26730, AT4G23700, AT3G13710, AT5G46540, AT5G24160, AT3G05610, AT1G02520, AT3G26200, AT1G07720, AT1G16110, AT3G48320, AT3G12750, AT1G16400, AT1G28010, AT1G74140, AT4G09120, AT4G23220, AT4…	875	1.29972	0.00445066
GOTERM_CC_FAT	GO:0048046~apoplast	41	2.46691	0.00121926	AT3G05930, AT5G38910, AT2G43620, AT1G18970, AT5G39190, AT1G32940, AT4G14630, AT1G32960, AT1G73165, AT5G11920, AT3G16530, AT5G64120, AT5G39100, AT2G43570, AT5G39120, AT4G18990, AT3G49120, AT4G02520, AT1G78370, AT4G13090, AT3G13080, AT5G39160, AT1G78850, AT5G39180, AT4G20840, AT5G59090, AT1G18140, AT3G15356, AT1G55120, AT3G03780, AT1G78830, AT4G23170, AT5G48070, AT5G39110, AT2G45470, AT5G39150, AT2…	875	1.69017	0.046466
GOTERM_CC_FAT	GO:0044421~extracellular region part	7	0.421179	0.0430903	AT5G24090, AT1G24140, AT2G19500, AT5G39190, AT1G76930, AT5G40990, AT1G70170	875	2.68859	0.761051
GOTERM_CC_FAT	GO:0009505~plant-type cell wall	24	1.44404	0.0916165	AT3G51740, AT1G78850, AT5G06860, AT1G78860, AT3G05610, AT5G06870, AT3G24130, AT1G54000, AT1G78830, AT1G16150, AT1G32960, AT1G76930, AT4G38420, AT1G44130, AT3G16530, AT3G03670, AT2G45470, AT2G43570, AT3G49110, AT3G49120, AT1G21250, AT1G33600, AT5G53470, AT2G01970	875	1.39977	0.931214

## Sheet: MFup
Overrepresented Gene Ontology Molecular Function terms among upregulated A. thaliana root transcripts 14dpi (Lahrmann et al., 2013)
Category	Term	Count	%	PValue	Genes	List Total	Fold Enrichment	Benjamini-Hochberg corrected p-value
GOTERM_MF_FAT	GO:0015238~drug transporter activity	30	1.80505	1.15814e-13	AT1G33090, AT3G21690, AT1G33110, AT1G15160, AT1G47530, AT3G60970, AT4G25640, AT4G21910, AT3G13100, AT3G13080, AT2G04080, AT2G04066, AT3G08040, AT1G33100, AT2G38510, AT1G66780, AT2G47800, AT2G04040, AT5G49130, AT5G52450, AT3G23550, AT1G64820, AT3G60160, AT1G51340, AT1G30420, AT2G04070, AT3G13090, AT4G23030, AT4G21903, AT1G71140	1040	5.14574	7.71203e-11
GOTERM_MF_FAT	GO:0030246~carbohydrate binding	48	2.88809	1.63988e-12	AT3G12500, AT1G78860, AT2G43620, AT1G61550, AT2G26400, AT1G65800, AT4G28350, AT3G16530, AT1G07460, AT5G45080, AT5G60900, AT2G43570, AT5G28520, AT1G61490, AT3G16460, AT3G16420, AT5G45070, AT3G16400, AT1G64390, AT2G43590, AT1G11300, AT2G33070, AT5G01560, AT1G09880, AT1G78850, AT1G67520, AT3G15356, AT2G43610, AT1G61360, AT1G78830, AT4G21380, AT3G59740, AT1G61420, AT5G45090, AT1G61500, AT1G61460, AT4…	1040	3.17839	5.4609e-10
GOTERM_MF_FAT	GO:0009055~electron carrier activity	97	5.83634	2.76905e-12	AT5G36140, AT1G64500, AT4G37520, AT4G15393, AT4G15396, AT1G19250, AT1G28480, AT4G15310, AT5G44360, AT5G48000, AT3G62960, AT1G63340, AT5G19880, AT5G36130, AT5G06900, AT5G39580, AT3G26200, AT3G48320, AT2G42250, AT1G16400, AT1G30730, AT5G04590, AT5G06905, AT4G25090, AT3G26830, AT1G03990, AT4G13770, AT4G37370, AT5G64120, AT5G23990, AT3G49110, AT3G49120, AT1G06310, AT1G14540, AT2G24180, AT1G74110, AT1…	1040	2.1051	6.1472e-10
GOTERM_MF_FAT	GO:0030554~adenyl nucleotide binding	256	15.4031	1.41558e-10	AT3G45420, AT3G04220, AT3G42850, AT3G47780, AT3G08760, AT2G19190, AT4G31230, AT1G19250, AT1G16120, AT1G69730, AT2G17060, AT1G61490, AT1G67470, AT1G72540, AT4G01010, AT1G21230, AT1G73500, AT2G26730, AT3G04210, AT3G32920, AT5G46540, AT5G24160, AT4G11330, AT1G02520, AT3G47090, AT5G17970, AT1G16110, AT5G49780, AT2G17050, AT5G56790, AT1G30730, AT1G28010, AT1G64070, AT1G12130, AT5G59260, AT4G25090, AT1…	1040	1.44167	2.35695e-08
GOTERM_MF_FAT	GO:0001883~purine nucleoside binding	256	15.4031	1.41558e-10	AT3G45420, AT3G04220, AT3G42850, AT3G47780, AT3G08760, AT2G19190, AT4G31230, AT1G19250, AT1G16120, AT1G69730, AT2G17060, AT1G61490, AT1G67470, AT1G72540, AT4G01010, AT1G21230, AT1G73500, AT2G26730, AT3G04210, AT3G32920, AT5G46540, AT5G24160, AT4G11330, AT1G02520, AT3G47090, AT5G17970, AT1G16110, AT5G49780, AT2G17050, AT5G56790, AT1G30730, AT1G28010, AT1G64070, AT1G12130, AT5G59260, AT4G25090, AT1…	1040	1.44167	2.35695e-08
GOTERM_MF_FAT	GO:0001882~nucleoside binding	256	15.4031	1.97445e-10	AT3G45420, AT3G04220, AT3G42850, AT3G47780, AT3G08760, AT2G19190, AT4G31230, AT1G19250, AT1G16120, AT1G69730, AT2G17060, AT1G61490, AT1G67470, AT1G72540, AT4G01010, AT1G21230, AT1G73500, AT2G26730, AT3G04210, AT3G32920, AT5G46540, AT5G24160, AT4G11330, AT1G02520, AT3G47090, AT5G17970, AT1G16110, AT5G49780, AT2G17050, AT5G56790, AT1G30730, AT1G28010, AT1G64070, AT1G12130, AT5G59260, AT4G25090, AT1…	1040	1.43713	2.62996e-08
GOTERM_MF_FAT	GO:0020037~heme binding	62	3.73045	3.53738e-10	AT3G26230, AT5G36140, AT5G06730, AT4G15350, AT4G37520, AT4G15393, AT4G15396, AT2G46650, AT4G15310, AT4G36430, AT5G48000, AT2G18150, AT3G01900, AT5G57220, AT2G22330, AT2G30750, AT5G19880, AT5G36130, AT4G31970, AT5G06900, AT3G26200, AT5G39580, AT4G39950, AT3G48320, AT2G46660, AT2G42250, AT5G52320, AT1G16400, AT4G22710, AT5G04590, AT1G14550, AT5G06905, AT4G12310, AT4G22690, AT3G26270, AT3G26830, AT2…	1040	2.37276	3.92649e-08
GOTERM_MF_FAT	GO:0046906~tetrapyrrole binding	64	3.85078	1.19225e-09	AT3G26230, AT5G36140, AT5G06730, AT4G15350, AT4G37520, AT4G15393, AT3G22840, AT4G15396, AT2G46650, AT4G15310, AT4G36430, AT5G48000, AT2G18150, AT3G01900, AT5G57220, AT2G22330, AT2G30750, AT5G19880, AT5G36130, AT4G31970, AT5G06900, AT3G26200, AT5G39580, AT4G39950, AT3G48320, AT2G46660, AT2G42250, AT5G52320, AT1G16400, AT4G22710, AT4G14690, AT5G04590, AT1G14550, AT5G06905, AT4G12310, AT4G22690, AT3…	1040	2.26651	1.13434e-07
GOTERM_MF_FAT	GO:0005506~iron ion binding	96	5.77617	1.68595e-09	AT3G26230, AT1G52790, AT5G36140, AT5G06730, AT4G15350, AT4G15393, AT4G37520, AT1G48980, AT4G15396, AT2G46650, AT4G15310, AT4G36430, AT5G05600, AT5G48000, AT5G59530, AT2G18150, AT3G01900, AT5G57220, AT2G22330, AT2G30750, AT5G19880, AT5G36130, AT5G06900, AT4G31970, AT1G52820, AT3G26200, AT5G39580, AT4G13430, AT1G04380, AT1G55020, AT4G39950, AT3G48320, AT3G13610, AT2G46660, AT3G12900, AT2G42250, AT5…	1040	1.88511	1.40355e-07
GOTERM_MF_FAT	GO:0017076~purine nucleotide binding	269	16.1853	5.41713e-09	AT3G45420, AT3G04220, AT3G42850, AT3G47780, AT3G08760, AT2G19190, AT4G31230, AT1G19250, AT1G16120, AT1G69730, AT1G61490, AT2G17060, AT1G67470, AT1G72540, AT4G01010, AT1G21230, AT1G73500, AT2G26730, AT3G32920, AT3G04210, AT5G46540, AT5G24160, AT1G02520, AT4G11330, AT3G47090, AT5G17970, AT1G16110, AT5G49780, AT2G17050, AT5G56790, AT1G30730, AT1G28010, AT1G64070, AT1G12130, AT5G59260, AT4G25090, AT1…	1040	1.37509	4.00867e-07
GOTERM_MF_FAT	GO:0005529~sugar binding	30	1.80505	6.03174e-09	AT1G78860, AT1G61550, AT1G65800, AT4G28350, AT3G16530, AT1G07460, AT5G60900, AT5G28520, AT1G61490, AT3G16420, AT3G16460, AT3G16400, AT1G11300, AT2G33070, AT5G01560, AT1G78850, AT1G67520, AT3G15356, AT1G61360, AT1G78830, AT4G21380, AT3G59740, AT1G61420, AT1G61500, AT3G16410, AT5G59260, AT3G16390, AT1G11330, AT5G01540, AT1G61480	1040	3.44432	4.01714e-07
GOTERM_MF_FAT	GO:0032559~adenyl ribonucleotide binding	228	13.7184	1.72191e-07	AT3G45420, AT3G04220, AT3G47780, AT3G42850, AT3G08760, AT2G19190, AT4G31230, AT1G16120, AT1G69730, AT2G17060, AT1G61490, AT1G67470, AT1G72540, AT4G01010, AT1G21230, AT1G73500, AT2G26730, AT3G04210, AT3G32920, AT5G46540, AT4G11330, AT1G02520, AT3G47090, AT5G17970, AT1G16110, AT5G49780, AT2G17050, AT5G56790, AT1G28010, AT1G64070, AT5G59260, AT1G61480, AT5G38240, AT4G23280, AT5G59650, AT2G28960, AT5…	1040	1.37075	1.04254e-05
GOTERM_MF_FAT	GO:0004672~protein kinase activity	123	7.40072	2.91876e-07	AT3G45420, AT2G29220, AT1G61550, AT3G08760, AT2G19190, AT4G31230, AT1G16120, AT1G69730, AT1G61490, AT1G67470, AT4G04570, AT1G72540, AT1G21230, AT1G73500, AT2G26730, AT1G53090, AT1G67520, AT4G11330, AT3G47090, AT1G01560, AT3G53590, AT4G23170, AT1G16110, AT5G49780, AT5G40390, AT5G56790, AT5G55560, AT3G24540, AT5G59260, AT4G23220, AT5G01850, AT1G11330, AT5G66790, AT1G61480, AT5G38240, AT3G09010, AT4…	1040	1.57756	1.6199e-05
GOTERM_MF_FAT	GO:0005524~ATP binding	224	13.4777	3.64939e-07	AT3G45420, AT3G04220, AT3G47780, AT3G42850, AT3G08760, AT2G19190, AT4G31230, AT1G16120, AT1G69730, AT2G17060, AT1G61490, AT1G67470, AT1G72540, AT1G21230, AT1G73500, AT2G26730, AT3G04210, AT3G32920, AT5G46540, AT4G11330, AT1G02520, AT3G47090, AT5G17970, AT1G16110, AT5G49780, AT2G17050, AT5G56790, AT1G28010, AT1G64070, AT5G59260, AT1G61480, AT5G38240, AT4G23280, AT5G59650, AT2G28960, AT5G49770, AT1…	1040	1.36281	1.86959e-05
GOTERM_MF_FAT	GO:0004364~glutathione transferase activity	16	0.962696	7.27994e-07	AT2G29460, AT1G02930, AT1G02940, AT2G29470, AT3G09270, AT1G17180, AT1G49860, AT1G17170, AT1G74590, AT1G02920, AT4G02520, AT1G69920, AT1G78370, AT1G69930, AT2G02930, AT1G78360	1040	4.64867	3.46311e-05
GOTERM_MF_FAT	GO:0019825~oxygen binding	39	2.34657	7.85325e-07	AT3G26230, AT3G26270, AT3G26830, AT2G02580, AT3G26210, AT4G15350, AT4G13770, AT4G37370, AT5G48000, AT4G31940, AT2G24180, AT3G01900, AT1G74110, AT5G57220, AT2G30750, AT2G22330, AT5G47990, AT3G20950, AT4G13310, AT5G36130, AT4G31970, AT5G06900, AT4G15360, AT3G26220, AT3G26200, AT4G39950, AT3G48320, AT2G46660, AT2G42250, AT5G52320, AT5G07990, AT2G45550, AT1G16400, AT4G22710, AT5G06905, AT2G30770, AT4…	1040	2.39321	3.48678e-05
GOTERM_MF_FAT	GO:0015297~antiporter activity	29	1.74489	1.62506e-06	AT1G33090, AT5G22910, AT3G21690, AT1G33110, AT1G15160, AT5G54800, AT1G47530, AT4G25640, AT5G33320, AT4G21910, AT2G04080, AT2G04066, AT4G23700, AT3G08040, AT1G80300, AT1G33100, AT2G38510, AT1G66780, AT2G04040, AT5G49130, AT5G52450, AT1G64820, AT3G23550, AT1G51340, AT1G01790, AT2G04070, AT4G23030, AT4G21903, AT1G71140	1040	2.7524	6.7641e-05
GOTERM_MF_FAT	GO:0004674~protein serine/threonine kinase activity	108	6.49819	1.80959e-06	AT3G45420, AT1G61550, AT2G19190, AT4G31230, AT1G16120, AT1G69730, AT1G61490, AT4G04570, AT1G72540, AT1G21230, AT1G73500, AT2G26730, AT1G67520, AT4G11330, AT3G47090, AT1G01560, AT3G53590, AT1G16110, AT5G49780, AT5G40390, AT5G55560, AT4G23220, AT5G59260, AT3G24540, AT5G01850, AT1G11330, AT5G66790, AT1G61480, AT5G38240, AT4G23280, AT3G09010, AT5G59650, AT2G28960, AT5G49770, AT1G65800, AT1G21210, AT1…	1040	1.57697	7.08909e-05
GOTERM_MF_FAT	GO:0045735~nutrient reservoir activity	18	1.08303	2.516e-06	AT3G05930, AT1G07750, AT5G39180, AT5G38910, AT2G28680, AT1G18970, AT5G39190, AT4G14630, AT4G37060, AT2G26560, AT5G39110, AT5G39100, AT5G39150, AT5G39120, AT4G37070, AT5G43590, AT5G39130, AT5G39160	1040	3.82474	9.30878e-05
GOTERM_MF_FAT	GO:0032555~purine ribonucleotide binding	241	14.5006	2.79136e-06	AT3G45420, AT3G04220, AT3G47780, AT3G42850, AT3G08760, AT2G19190, AT4G31230, AT1G16120, AT1G69730, AT2G17060, AT1G61490, AT1G67470, AT1G72540, AT4G01010, AT1G21230, AT1G73500, AT2G26730, AT3G04210, AT3G32920, AT5G46540, AT4G11330, AT1G02520, AT3G47090, AT5G17970, AT1G16110, AT5G49780, AT2G17050, AT5G56790, AT1G28010, AT1G64070, AT5G59260, AT1G61480, AT5G38240, AT4G23280, AT5G59650, AT2G28960, AT5…	1040	1.30904	9.78397e-05
GOTERM_MF_FAT	GO:0032553~ribonucleotide binding	241	14.5006	2.79136e-06	AT3G45420, AT3G04220, AT3G47780, AT3G42850, AT3G08760, AT2G19190, AT4G31230, AT1G16120, AT1G69730, AT2G17060, AT1G61490, AT1G67470, AT1G72540, AT4G01010, AT1G21230, AT1G73500, AT2G26730, AT3G04210, AT3G32920, AT5G46540, AT4G11330, AT1G02520, AT3G47090, AT5G17970, AT1G16110, AT5G49780, AT2G17050, AT5G56790, AT1G28010, AT1G64070, AT5G59260, AT1G61480, AT5G38240, AT4G23280, AT5G59650, AT2G28960, AT5…	1040	1.30904	9.78397e-05
GOTERM_MF_FAT	GO:0050660~FAD binding	29	1.74489	9.75934e-06	AT5G07390, AT1G03990, AT1G26380, AT1G62560, AT1G19250, AT2G46750, AT5G23990, AT5G44360, AT1G30700, AT2G19500, AT1G06310, AT5G24140, AT1G65860, AT1G26420, AT1G63340, AT4G05020, AT4G20840, AT5G24160, AT1G01580, AT2G34810, AT3G24170, AT1G12200, AT1G26390, AT5G23980, AT1G30730, AT1G12130, AT3G17240, AT4G25090, AT1G26410	1040	2.51744	0.000324935
GOTERM_MF_FAT	GO:0005509~calcium ion binding	52	3.12876	3.28213e-05	AT5G06730, AT5G57190, AT5G10230, AT4G37520, AT1G52570, AT4G36430, AT5G63980, AT1G69730, AT1G21270, AT2G38750, AT4G24780, AT3G63380, AT1G21230, AT2G18150, AT5G19880, AT4G05020, AT1G79680, AT5G39580, AT3G54640, AT3G22930, AT1G14550, AT4G25090, AT5G07390, AT2G41100, AT3G59440, AT4G08770, AT4G20990, AT3G03670, AT5G64120, AT1G21210, AT3G49110, AT3G16420, AT5G42380, AT3G27400, AT3G49120, AT1G21550, AT1…	1040	1.8279	0.00104038
GOTERM_MF_FAT	GO:0000166~nucleotide binding	286	17.2082	6.65684e-05	AT3G45420, AT3G04220, AT3G42850, AT3G47780, AT3G08760, AT2G19190, AT4G31230, AT1G19250, AT1G16120, AT1G69730, AT1G61490, AT2G17060, AT1G67470, AT1G72540, AT4G01010, AT1G21230, AT1G73500, AT2G26730, AT3G32920, AT3G04210, AT5G46540, AT5G24160, AT1G02520, AT4G11330, AT3G47090, AT5G17970, AT1G16110, AT5G49780, AT2G17050, AT5G56790, AT1G30730, AT1G28010, AT1G64070, AT1G12130, AT5G59260, AT4G25090, AT1…	1040	1.22162	0.00201325
GOTERM_MF_FAT	GO:0015239~multidrug transporter activity	8	0.481348	0.000131406	AT3G60970, AT3G60160, AT1G30420, AT3G13090, AT2G47800, AT2G04040, AT3G13100, AT3G13080	1040	6.32735	0.00379808
GOTERM_MF_FAT	GO:0016765~transferase activity, transferring alkyl or aryl (other than methyl) groups	22	1.32371	0.000194684	AT1G56430, AT2G36880, AT2G29460, AT1G02930, AT1G02940, AT3G23630, AT2G29470, AT3G09270, AT1G17180, AT1G49860, AT1G17170, AT1G02920, AT1G74590, AT5G17230, AT4G02520, AT1G78510, AT1G69920, AT1G78370, AT1G69930, AT3G63110, AT2G02930, AT1G78360	1040	2.46617	0.00538844
GOTERM_MF_FAT	GO:0008061~chitin binding	6	0.361011	0.000315222	AT2G43570, AT3G12500, AT2G43620, AT2G43610, AT2G43580, AT2G43590	1040	8.54192	0.00836366
GOTERM_MF_FAT	GO:0008559~xenobiotic-transporting ATPase activity	7	0.421179	0.000511046	AT3G60970, AT3G60160, AT1G30420, AT3G13090, AT2G47800, AT3G13100, AT3G13080	1040	6.22849	0.0130086
GOTERM_MF_FAT	GO:0042910~xenobiotic transporter activity	7	0.421179	0.000511046	AT3G60970, AT3G60160, AT1G30420, AT3G13090, AT2G47800, AT3G13100, AT3G13080	1040	6.22849	0.0130086
GOTERM_MF_FAT	GO:0042626~ATPase activity, coupled to transmembrane movement of substances	26	1.56438	0.00119326	AT3G08560, AT1G15520, AT3G47780, AT1G66950, AT4G20990, AT2G41700, AT3G60970, AT1G17500, AT3G63380, AT4G30110, AT3G13100, AT3G13080, AT5G46540, AT1G02520, AT2G22950, AT3G47770, AT2G47800, AT3G16340, AT4G28630, AT3G60160, AT1G28010, AT3G25610, AT1G30420, AT1G59870, AT3G13090, AT1G02530	1040	2.00081	0.0290218
GOTERM_MF_FAT	GO:0043492~ATPase activity, coupled to movement of substances	26	1.56438	0.00119326	AT3G08560, AT1G15520, AT3G47780, AT1G66950, AT4G20990, AT2G41700, AT3G60970, AT1G17500, AT3G63380, AT4G30110, AT3G13100, AT3G13080, AT5G46540, AT1G02520, AT2G22950, AT3G47770, AT2G47800, AT3G16340, AT4G28630, AT3G60160, AT1G28010, AT3G25610, AT1G30420, AT1G59870, AT3G13090, AT1G02530	1040	2.00081	0.0290218
GOTERM_MF_FAT	GO:0005345~purine transmembrane transporter activity	8	0.481348	0.00128602	AT4G18220, AT1G47603, AT4G18210, AT2G33750, AT1G57980, AT4G18195, AT1G57990, AT4G18197	1040	4.55569	0.030145
GOTERM_MF_FAT	GO:0050662~coenzyme binding	43	2.58724	0.00144658	AT5G07390, AT5G14200, AT5G39190, AT2G23910, AT1G62560, AT1G03990, AT1G26380, AT1G19250, AT2G46750, AT5G23990, AT5G44360, AT1G17990, AT1G66800, AT1G30700, AT1G31230, AT2G19500, AT1G09480, AT1G06310, AT1G18270, AT5G53470, AT5G24140, AT1G65860, AT3G01010, AT1G26420, AT1G63340, AT4G05020, AT5G24160, AT4G20840, AT1G01580, AT2G34810, AT3G24170, AT1G12200, AT1G26390, AT5G23980, AT4G12720, AT1G31180, AT1…	1040	1.65006	0.0326989
GOTERM_MF_FAT	GO:0016836~hydro-lyase activity	14	0.842359	0.00154836	AT5G22630, AT1G08080, AT3G58990, AT3G54640, AT3G44300, AT5G63510, AT5G22300, AT2G28210, AT4G13430, AT2G43100, AT3G44320, AT4G20990, AT4G27070, AT5G54810	1040	2.7303	0.0338153
GOTERM_MF_FAT	GO:0035251~UDP-glucosyltransferase activity	19	1.1432	0.00157731	AT2G23260, AT3G46670, AT4G27550, AT4G02280, AT2G25540, AT3G21780, AT4G15480, AT3G21560, AT4G15280, AT5G59580, AT4G34131, AT1G05680, AT1G32180, AT1G07260, AT2G15490, AT2G33100, AT4G34135, AT2G32620, AT1G05530	1040	2.27306	0.0333449
GOTERM_MF_FAT	GO:0008171~O-methyltransferase activity	9	0.541516	0.00163722	AT1G62900, AT1G33030, AT1G77530, AT1G67980, AT1G21130, AT1G21100, AT1G21110, AT4G35160, AT1G21120	1040	3.88269	0.0335277
GOTERM_MF_FAT	GO:0004568~chitinase activity	8	0.481348	0.00165452	AT5G24090, AT2G43570, AT3G12500, AT4G01700, AT2G43620, AT2G43610, AT2G43580, AT2G43590	1040	4.38047	0.0328667
GOTERM_MF_FAT	GO:0016820~hydrolase activity, acting on acid anhydrides, catalyzing transmembrane movement of substances	26	1.56438	0.0018746	AT3G08560, AT1G15520, AT3G47780, AT1G66950, AT4G20990, AT2G41700, AT3G60970, AT1G17500, AT3G63380, AT4G30110, AT3G13100, AT3G13080, AT5G46540, AT1G02520, AT2G22950, AT3G47770, AT2G47800, AT3G16340, AT4G28630, AT3G60160, AT1G28010, AT3G25610, AT1G30420, AT1G59870, AT3G13090, AT1G02530	1040	1.93796	0.0360873
GOTERM_MF_FAT	GO:0001871~pattern binding	7	0.421179	0.00194032	AT2G43570, AT3G12500, AT2G43620, AT2G43610, AT2G43580, AT2G43590, AT2G26400	1040	4.98279	0.0362828
GOTERM_MF_FAT	GO:0005234~extracellular-glutamate-gated ion channel activity	7	0.421179	0.00194032	AT5G48410, AT5G48400, AT2G29110, AT2G29100, AT2G24720, AT5G11210, AT2G29120	1040	4.98279	0.0362828
GOTERM_MF_FAT	GO:0005230~extracellular ligand-gated ion channel activity	7	0.421179	0.00194032	AT5G48410, AT5G48400, AT2G29110, AT2G29100, AT2G24720, AT5G11210, AT2G29120	1040	4.98279	0.0362828
GOTERM_MF_FAT	GO:0004970~ionotropic glutamate receptor activity	7	0.421179	0.00194032	AT5G48410, AT5G48400, AT2G29110, AT2G29100, AT2G24720, AT5G11210, AT2G29120	1040	4.98279	0.0362828
GOTERM_MF_FAT	GO:0030247~polysaccharide binding	7	0.421179	0.00194032	AT2G43570, AT3G12500, AT2G43620, AT2G43610, AT2G43580, AT2G43590, AT2G26400	1040	4.98279	0.0362828
GOTERM_MF_FAT	GO:0008066~glutamate receptor activity	7	0.421179	0.00194032	AT5G48410, AT5G48400, AT2G29110, AT2G29100, AT2G24720, AT5G11210, AT2G29120	1040	4.98279	0.0362828
GOTERM_MF_FAT	GO:0004713~protein tyrosine kinase activity	37	2.22623	0.00219432	AT5G38240, AT5G59650, AT2G29220, AT2G28960, AT3G08760, AT4G23260, AT4G23240, AT5G07150, AT5G60900, AT1G67470, AT5G35580, AT3G57740, AT2G29250, AT1G11300, AT4G17660, AT1G18350, AT3G63260, AT1G74360, AT4G04700, AT1G54820, AT1G67520, AT2G36570, AT2G38490, AT5G58540, AT1G61360, AT5G65500, AT4G21366, AT1G66880, AT1G61420, AT1G61500, AT5G56790, AT1G61460, AT3G24540, AT1G66830, AT5G01850, AT1G11330, AT1…	1040	1.68831	0.0398249
GOTERM_MF_FAT	GO:0015205~nucleobase transmembrane transporter activity	8	0.481348	0.00326392	AT4G18220, AT1G47603, AT4G18210, AT2G33750, AT1G57980, AT4G18195, AT1G57990, AT4G18197	1040	3.92732	0.0571487
GOTERM_MF_FAT	GO:0005217~intracellular ligand-gated ion channel activity	7	0.421179	0.00330997	AT5G48410, AT5G48400, AT2G29110, AT2G29100, AT2G24720, AT5G11210, AT2G29120	1040	4.52981	0.0564518
GOTERM_MF_FAT	GO:0022834~ligand-gated channel activity	8	0.481348	0.00400383	AT5G48410, AT5G48400, AT3G02850, AT2G29110, AT2G29100, AT2G24720, AT5G11210, AT2G29120	1040	3.79641	0.0662162
GOTERM_MF_FAT	GO:0015276~ligand-gated ion channel activity	8	0.481348	0.00400383	AT5G48410, AT5G48400, AT3G02850, AT2G29110, AT2G29100, AT2G24720, AT5G11210, AT2G29120	1040	3.79641	0.0662162
GOTERM_MF_FAT	GO:0016702~oxidoreductase activity, acting on single donors with incorporation of molecular oxygen, incorporation of two atoms of oxygen	12	0.722022	0.00406573	AT1G17420, AT5G05600, AT1G80340, AT1G30100, AT3G51240, AT2G26400, AT3G55970, AT1G72520, AT5G59530, AT1G55020, AT1G78390, AT3G13610	1040	2.71172	0.0655829
GOTERM_MF_FAT	GO:0016701~oxidoreductase activity, acting on single donors with incorporation of molecular oxygen	13	0.78219	0.00408829	AT1G17420, AT5G05600, AT1G80340, AT1G30100, AT3G51240, AT2G26400, AT3G55970, AT1G72520, AT5G59530, AT1G55020, AT1G78390, AT3G13610, AT4G26260	1040	2.57049	0.06438
GOTERM_MF_FAT	GO:0015932~nucleobase, nucleoside, nucleotide and nucleic acid transmembrane transporter activity	10	0.601685	0.00414583	AT5G01500, AT4G18220, AT1G47603, AT4G18210, AT2G33750, AT4G05130, AT1G57980, AT4G18195, AT1G57990, AT4G18197	1040	3.0949	0.0637546
GOTERM_MF_FAT	GO:0048037~cofactor binding	54	3.2491	0.004824	AT5G14200, AT4G13890, AT1G19250, AT2G46750, AT5G44360, AT1G30700, AT1G09480, AT5G53470, AT1G65860, AT1G63340, AT4G05020, AT5G24160, AT4G20840, AT3G24170, AT4G12720, AT5G54810, AT1G31180, AT1G30730, AT1G12130, AT3G17240, AT4G25090, AT4G27070, AT5G07390, AT5G39190, AT4G11280, AT2G23910, AT1G03990, AT1G26380, AT1G62560, AT5G23990, AT1G17990, AT1G66800, AT1G31230, AT2G19500, AT1G06310, AT1G18270, AT5…	1040	1.46433	0.0721607
GOTERM_MF_FAT	GO:0016209~antioxidant activity	20	1.20337	0.0048995	AT5G19880, AT5G07390, AT5G06730, AT3G24170, AT5G39580, AT4G37520, AT4G08770, AT4G08780, AT5G64110, AT3G03670, AT5G64120, AT4G36430, AT3G56350, AT3G49110, AT3G49120, AT1G14550, AT1G14540, AT4G25090, AT2G18150, AT2G34060	1040	2.00515	0.0716466
GOTERM_MF_FAT	GO:0004601~peroxidase activity	18	1.08303	0.00500771	AT5G19880, AT5G07390, AT5G06730, AT5G39580, AT4G37520, AT4G08770, AT4G08780, AT5G64110, AT3G03670, AT5G64120, AT4G36430, AT3G49110, AT3G49120, AT1G14550, AT1G14540, AT4G25090, AT2G18150, AT2G34060	1040	2.10047	0.0716071
GOTERM_MF_FAT	GO:0016684~oxidoreductase activity, acting on peroxide as acceptor	18	1.08303	0.00500771	AT5G19880, AT5G07390, AT5G06730, AT5G39580, AT4G37520, AT4G08770, AT4G08780, AT5G64110, AT3G03670, AT5G64120, AT4G36430, AT3G49110, AT3G49120, AT1G14550, AT1G14540, AT4G25090, AT2G18150, AT2G34060	1040	2.10047	0.0716071
GOTERM_MF_FAT	GO:0046527~glucosyltransferase activity	19	1.1432	0.00732506	AT2G23260, AT3G46670, AT4G27550, AT4G02280, AT2G25540, AT3G21780, AT4G15480, AT3G21560, AT4G15280, AT5G59580, AT4G34131, AT1G05680, AT1G32180, AT1G07260, AT2G15490, AT2G33100, AT4G34135, AT2G32620, AT1G05530	1040	1.97441	0.100975
GOTERM_MF_FAT	GO:0015082~di-, tri-valent inorganic cation transmembrane transporter activity	11	0.661853	0.0118029	AT3G12750, AT5G03570, AT3G58810, AT1G59870, AT3G46900, AT2G22950, AT3G63380, AT4G19690, AT4G30110, AT2G26975, AT4G20990	1040	2.48574	0.154853
GOTERM_MF_FAT	GO:0015405~P-P-bond-hydrolysis-driven transmembrane transporter activity	27	1.62455	0.015584	AT3G08560, AT1G15520, AT3G47780, AT1G66950, AT3G27070, AT4G20990, AT2G41700, AT3G60970, AT1G17500, AT3G63380, AT4G30110, AT3G13100, AT3G13080, AT5G46540, AT1G02520, AT2G22950, AT3G47770, AT2G47800, AT3G16340, AT4G28630, AT3G60160, AT3G25610, AT1G28010, AT1G30420, AT1G59870, AT3G13090, AT1G02530	1040	1.62188	0.195819
GOTERM_MF_FAT	GO:0015399~primary active transmembrane transporter activity	27	1.62455	0.0163704	AT3G08560, AT1G15520, AT3G47780, AT1G66950, AT3G27070, AT4G20990, AT2G41700, AT3G60970, AT1G17500, AT3G63380, AT4G30110, AT3G13100, AT3G13080, AT5G46540, AT1G02520, AT2G22950, AT3G47770, AT2G47800, AT3G16340, AT4G28630, AT3G60160, AT3G25610, AT1G28010, AT1G30420, AT1G59870, AT3G13090, AT1G02530	1040	1.61507	0.200961
GOTERM_MF_FAT	GO:0042802~identical protein binding	21	1.26354	0.0168059	AT1G53090, AT5G59090, AT5G47850, AT1G32940, AT4G24540, AT3G15354, AT1G32960, AT1G75820, AT4G12720, AT4G10520, AT4G10510, AT1G02580, AT3G13300, AT2G35940, AT5G58840, AT5G45640, AT5G41315, AT2G45660, AT4G10530, AT4G10540, AT4G10550	1040	1.74835	0.202088
GOTERM_MF_FAT	GO:0016833~oxo-acid-lyase activity	5	0.300842	0.0176223	AT1G21440, AT1G24807, AT1G25083, AT5G05730, AT1G25220	1040	4.74551	0.207195
GOTERM_MF_FAT	GO:0080043~quercetin 3-O-glucosyltransferase activity	6	0.361011	0.0196155	AT3G46670, AT4G15280, AT4G34131, AT5G59580, AT1G07260, AT2G15490	1040	3.71388	0.224096
GOTERM_MF_FAT	GO:0004867~serine-type endopeptidase inhibitor activity	6	0.361011	0.0233845	AT2G26390, AT5G43580, AT5G43570, AT2G43510, AT1G64010, AT2G38870	1040	3.55913	0.257209
GOTERM_MF_FAT	GO:0004499~flavin-containing monooxygenase activity	6	0.361011	0.0233845	AT1G12130, AT1G12200, AT1G62560, AT1G65860, AT1G19250, AT1G63340	1040	3.55913	0.257209
GOTERM_MF_FAT	GO:0018822~nitrile hydratase activity	3	0.180505	0.0268353	AT3G44300, AT5G22300, AT3G44320	1040	10.6774	0.285013
GOTERM_MF_FAT	GO:0050307~sucrose-phosphatase activity	3	0.180505	0.0268353	AT3G54270, AT1G51420, AT3G52340	1040	10.6774	0.285013
GOTERM_MF_FAT	GO:0003861~3-isopropylmalate dehydratase activity	3	0.180505	0.0268353	AT3G58990, AT4G13430, AT2G43100	1040	10.6774	0.285013
GOTERM_MF_FAT	GO:0080061~indole-3-acetonitrile nitrilase activity	3	0.180505	0.0268353	AT3G44300, AT5G22300, AT3G44320	1040	10.6774	0.285013
GOTERM_MF_FAT	GO:0080044~quercetin 7-O-glucosyltransferase activity	5	0.300842	0.0274811	AT2G23260, AT3G46670, AT5G59580, AT2G15490, AT4G34135	1040	4.18722	0.286397
GOTERM_MF_FAT	GO:0015036~disulfide oxidoreductase activity	10	0.601685	0.0281549	AT4G05020, AT3G11773, AT1G64500, AT3G24170, AT3G62960, AT1G06830, AT1G03020, AT5G38900, AT3G62930, AT1G28480	1040	2.29622	0.287978
GOTERM_MF_FAT	GO:0004049~anthranilate synthase activity	4	0.240674	0.0284782	AT1G24807, AT1G25083, AT5G05730, AT1G25220	1040	5.69462	0.286502
GOTERM_MF_FAT	GO:0043295~glutathione binding	4	0.240674	0.0284782	AT1G17170, AT1G02920, AT4G02520, AT1G02930	1040	5.69462	0.286502
GOTERM_MF_FAT	GO:0050661~NADP or NADPH binding	8	0.481348	0.0287585	AT1G12130, AT1G31230, AT3G24170, AT1G12200, AT1G62560, AT1G65860, AT1G19250, AT1G63340	1040	2.64866	0.284711
GOTERM_MF_FAT	GO:0016667~oxidoreductase activity, acting on sulfur group of donors	14	0.842359	0.0342296	AT4G05020, AT3G11773, AT1G64500, AT3G24170, AT1G03020, AT5G38900, AT1G28480, AT4G04610, AT5G04590, AT3G62960, AT1G06830, AT4G04840, AT3G17240, AT3G62930	1040	1.8803	0.325077
GOTERM_MF_FAT	GO:0000257~nitrilase activity	3	0.180505	0.0426624	AT3G44300, AT5G22300, AT3G44320	1040	8.54192	0.383657
GOTERM_MF_FAT	GO:0004014~adenosylmethionine decarboxylase activity	3	0.180505	0.0426624	AT3G02468, AT3G02470, AT5G15950	1040	8.54192	0.383657
GOTERM_MF_FAT	GO:0016841~ammonia-lyase activity	3	0.180505	0.0426624	AT3G10340, AT2G37040, AT5G04230	1040	8.54192	0.383657
GOTERM_MF_FAT	GO:0016815~hydrolase activity, acting on carbon-nitrogen (but not peptide) bonds, in nitriles	3	0.180505	0.0426624	AT3G44300, AT5G22300, AT3G44320	1040	8.54192	0.383657
GOTERM_MF_FAT	GO:0005216~ion channel activity	12	0.722022	0.0434753	AT1G01340, AT2G46440, AT5G48410, AT5G48400, AT4G01010, AT3G02850, AT2G29110, AT2G29100, AT3G17700, AT2G24720, AT5G11210, AT2G29120	1040	1.94135	0.384483
GOTERM_MF_FAT	GO:0046915~transition metal ion transmembrane transporter activity	8	0.481348	0.0441518	AT3G12750, AT5G03570, AT3G58810, AT1G59870, AT3G46900, AT4G19690, AT4G30110, AT2G26975	1040	2.42324	0.384343
GOTERM_MF_FAT	GO:0004675~transmembrane receptor protein serine/threonine kinase activity	4	0.240674	0.0470205	AT5G63580, AT4G21380, AT4G18250, AT1G65800	1040	4.74551	0.398988
GOTERM_MF_FAT	GO:0022838~substrate specific channel activity	15	0.902527	0.0552743	AT3G54820, AT5G48410, AT2G46440, AT5G48400, AT5G37810, AT3G02850, AT3G17700, AT2G24720, AT1G01340, AT4G01010, AT2G29110, AT2G29100, AT5G11210, AT4G01470, AT2G29120	1040	1.70838	0.446618
GOTERM_MF_FAT	GO:0031559~oxidosqualene cyclase activity	4	0.240674	0.0580285	AT3G45130, AT5G36150, AT4G15370, AT1G66960	1040	4.38047	0.458015
GOTERM_MF_FAT	GO:0015267~channel activity	15	0.902527	0.0583598	AT3G54820, AT5G48410, AT2G46440, AT5G48400, AT5G37810, AT3G02850, AT3G17700, AT2G24720, AT1G01340, AT4G01010, AT2G29110, AT2G29100, AT5G11210, AT4G01470, AT2G29120	1040	1.69483	0.454901
GOTERM_MF_FAT	GO:0022803~passive transmembrane transporter activity	15	0.902527	0.0583598	AT3G54820, AT5G48410, AT2G46440, AT5G48400, AT5G37810, AT3G02850, AT3G17700, AT2G24720, AT1G01340, AT4G01010, AT2G29110, AT2G29100, AT5G11210, AT4G01470, AT2G29120	1040	1.69483	0.454901
GOTERM_MF_FAT	GO:0004834~tryptophan synthase activity	3	0.180505	0.0610602	AT3G54640, AT4G27070, AT5G54810	1040	7.11827	0.465422
GOTERM_MF_FAT	GO:0015086~cadmium ion transmembrane transporter activity	3	0.180505	0.0610602	AT1G59870, AT4G19690, AT4G30110	1040	7.11827	0.465422
GOTERM_MF_FAT	GO:0010279~indole-3-acetic acid amido synthetase activity	3	0.180505	0.0610602	AT1G59500, AT2G23170, AT4G37390	1040	7.11827	0.465422
GOTERM_MF_FAT	GO:0010294~abscisic acid glucosyltransferase activity	3	0.180505	0.0610602	AT2G23260, AT1G05530, AT3G21780	1040	7.11827	0.465422
GOTERM_MF_FAT	GO:0009672~auxin:hydrogen symporter activity	4	0.240674	0.0701268	AT5G16530, AT1G76520, AT2G01420, AT5G65980	1040	4.06758	0.509388
GOTERM_MF_FAT	GO:0005545~phosphatidylinositol binding	4	0.240674	0.0701268	AT1G03050, AT4G25940, AT1G33340, AT5G57200	1040	4.06758	0.509388
GOTERM_MF_FAT	GO:0030414~peptidase inhibitor activity	7	0.421179	0.0779858	AT2G02120, AT2G26390, AT5G43580, AT5G43570, AT2G43510, AT1G64010, AT2G38870	1040	2.31758	0.543289
GOTERM_MF_FAT	GO:0015035~protein disulfide oxidoreductase activity	8	0.481348	0.0820076	AT3G11773, AT1G64500, AT3G62960, AT1G06830, AT1G03020, AT5G38900, AT3G62930, AT1G28480	1040	2.10912	0.556963
GOTERM_MF_FAT	GO:0043169~cation binding	270	16.2455	0.08232	AT5G62430, AT3G16350, AT4G15393, AT1G67980, AT4G15396, AT1G48980, AT5G24090, AT5G63980, AT1G69730, AT1G02920, AT1G27730, AT1G21230, AT3G22740, AT3G10815, AT5G06900, AT4G16260, AT1G52820, AT5G57520, AT3G48320, AT2G42250, AT2G28100, AT1G16400, AT3G54640, AT3G57460, AT1G08290, AT5G06905, AT4G09120, AT4G25090, AT3G26830, AT5G52760, AT2G41100, AT3G02850, AT4G38420, AT4G37370, AT3G61400, AT5G23990, AT5…	1040	1.07853	0.553282
GOTERM_MF_FAT	GO:0043167~ion binding	270	16.2455	0.0890229	AT5G62430, AT3G16350, AT4G15393, AT1G67980, AT4G15396, AT1G48980, AT5G24090, AT5G63980, AT1G69730, AT1G02920, AT1G27730, AT1G21230, AT3G22740, AT3G10815, AT5G06900, AT4G16260, AT1G52820, AT5G57520, AT3G48320, AT2G42250, AT2G28100, AT1G16400, AT3G54640, AT3G57460, AT1G08290, AT5G06905, AT4G09120, AT4G25090, AT3G26830, AT5G52760, AT2G41100, AT3G02850, AT4G38420, AT4G37370, AT3G61400, AT5G23990, AT5…	1040	1.07611	0.577872
GOTERM_MF_FAT	GO:0030145~manganese ion binding	25	1.50421	0.092777	AT3G05930, AT4G13300, AT2G34180, AT5G38910, AT5G39180, AT2G38490, AT5G14200, AT1G09780, AT1G18970, AT5G39190, AT4G14630, AT1G07160, AT3G09400, AT5G39110, AT5G39100, AT5G40390, AT5G39150, AT2G40180, AT5G39120, AT2G24200, AT1G31180, AT5G39130, AT2G04430, AT5G39160, AT5G43380	1040	1.38488	0.588649
GOTERM_MF_FAT	GO:0016298~lipase activity	15	0.902527	0.0956908	AT3G14225, AT1G53990, AT5G42930, AT1G54000, AT2G26560, AT1G52570, AT1G75900, AT5G67050, AT5G24220, AT3G03540, AT4G16820, AT3G48080, AT2G19050, AT2G19060, AT5G40990	1040	1.57021	0.595562

## Sheet: KEGGup
Overrepresented KEGG pathways among upregulated A. thaliana root transcripts 14dpi (Lahrmann et al., 2013)
Category	Term	Count	%	PValue	Genes	List Total	Fold Enrichment	Benjamini-Hochberg corrected p-value
KEGG_PATHWAY	ath00966:Glucosinolate biosynthesis	12	0.722022	1.30688e-09	AT2G22330, AT5G23010, AT2G20610, AT1G16400, AT3G19710, AT1G10070, AT4G39950, AT4G13770, AT1G74090, AT1G16410, AT5G23020, AT1G18590	149	10.4189	8.88679e-08
KEGG_PATHWAY	ath00940:Phenylpropanoid biosynthesis	24	1.44404	1.71899e-08	AT5G19880, AT5G06730, AT4G37520, AT4G08770, AT4G08780, AT5G64110, AT3G47050, AT3G03670, AT5G64120, AT4G36430, AT3G10340, AT5G09640, AT3G21560, AT3G49110, AT3G21240, AT3G49120, AT2G44480, AT1G14550, AT2G37040, AT5G04230, AT1G14540, AT2G34060, AT2G18150, AT1G51680	149	3.80692	5.84455e-07
KEGG_PATHWAY	ath00360:Phenylalanine metabolism	18	1.08303	2.74192e-06	AT5G19880, AT5G06730, AT4G37520, AT4G08770, AT4G08780, AT5G64110, AT3G03670, AT5G64120, AT4G36430, AT3G10340, AT3G49110, AT3G49120, AT1G14550, AT2G37040, AT1G14540, AT5G04230, AT2G18150, AT2G34060	149	3.71174	6.21484e-05
KEGG_PATHWAY	ath01061:Biosynthesis of phenylpropanoids	34	2.04573	4.38408e-06	AT5G06730, AT4G37520, AT1G25220, AT4G08770, AT5G64120, AT3G03670, AT4G36430, AT3G10340, AT1G24807, AT3G49110, AT3G49120, AT2G37040, AT5G04230, AT1G14540, AT2G34060, AT2G18150, AT1G51680, AT5G17990, AT5G19880, AT1G09780, AT2G04400, AT3G51240, AT4G08780, AT5G64110, AT5G54810, AT5G07990, AT3G21240, AT3G54640, AT1G14550, AT5G05730, AT3G17240, AT3G55650, AT5G55070, AT4G27070	149	2.27079	7.45268e-05
KEGG_PATHWAY	ath00903:Limonene and pinene degradation	16	0.962696	8.22448e-06	AT2G30750, AT3G26230, AT5G57220, AT3G48360, AT4G13310, AT3G26270, AT3G26830, AT3G26210, AT4G15360, AT3G26220, AT4G15350, AT3G26200, AT4G37370, AT5G52320, AT1G18270, AT4G31940	149	3.82531	0.000111847
KEGG_PATHWAY	ath00680:Methane metabolism	17	1.02286	1.4962e-05	AT5G19880, AT5G06730, AT4G37520, AT4G08770, AT4G13890, AT4G08780, AT5G64110, AT3G03670, AT5G64120, AT4G13930, AT4G36430, AT3G49110, AT3G49120, AT1G14550, AT1G14540, AT2G18150, AT2G34060	149	3.46226	0.000169556
KEGG_PATHWAY	ath00945:Stilbenoid, diarylheptanoid and gingerol biosynthesis	15	0.902527	2.26576e-05	AT3G26230, AT5G57220, AT2G30750, AT3G48360, AT4G13310, AT3G26270, AT3G26830, AT3G26210, AT4G15360, AT3G26220, AT4G15350, AT3G26200, AT4G37370, AT5G52320, AT4G31940	149	3.74924	0.000220081
KEGG_PATHWAY	ath00910:Nitrogen metabolism	10	0.601685	0.000655261	AT3G03910, AT3G10340, AT1G08080, AT2G37040, AT3G44300, AT2G28210, AT5G04230, AT3G44320, AT3G47340, AT4G20990	149	3.92777	0.00555605
KEGG_PATHWAY	ath00260:Glycine, serine and threonine metabolism	10	0.601685	0.000939005	AT1G08630, AT3G54640, AT1G31230, AT4G35630, AT3G02020, AT3G17240, AT4G13890, AT4G27070, AT4G13930, AT5G54810	149	3.74924	0.00707291
KEGG_PATHWAY	ath00460:Cyanoamino acid metabolism	7	0.421179	0.00184851	AT2G44480, AT3G44300, AT5G22300, AT4G13890, AT3G44320, AT3G47050, AT4G13930	149	5.02072	0.0125027
KEGG_PATHWAY	ath00960:Tropane, piperidine and pyridine alkaloid biosynthesis	6	0.361011	0.00334408	AT3G10340, AT2G30670, AT2G37040, AT2G29150, AT5G04230, AT2G29340	149	5.49888	0.0204942
KEGG_PATHWAY	ath01070:Biosynthesis of plant hormones	30	1.80505	0.00633419	AT1G25220, AT3G10340, AT1G24807, AT1G30100, AT1G06310, AT2G37040, AT5G04230, AT5G24140, AT1G72520, AT3G63110, AT5G17990, AT1G17420, AT2G36880, AT5G36150, AT1G09780, AT2G04400, AT3G23630, AT1G55020, AT1G78390, AT5G54810, AT5G17230, AT3G54640, AT1G05010, AT3G02020, AT5G05730, AT3G55650, AT5G55070, AT3G17240, AT1G76680, AT4G27070	149	1.62796	0.0353673
KEGG_PATHWAY	ath00400:Phenylalanine, tyrosine and tryptophan biosynthesis	8	0.481348	0.00863644	AT1G24807, AT3G54640, AT2G04400, AT5G05730, AT1G25220, AT4G27070, AT5G17990, AT5G54810	149	3.29933	0.0443575
KEGG_PATHWAY	ath01063:Biosynthesis of alkaloids derived from shikimate pathway	19	1.1432	0.0145289	AT1G09780, AT2G04400, AT3G19710, AT1G25220, AT5G54810, AT3G10340, AT1G24807, AT3G21240, AT3G54640, AT2G37040, AT5G05730, AT5G04230, AT1G10070, AT3G55650, AT5G55070, AT3G17240, AT1G51680, AT5G17990, AT4G27070	149	1.80136	0.0686188
KEGG_PATHWAY	ath00290:Valine, leucine and isoleucine biosynthesis	6	0.361011	0.0352764	AT5G23010, AT1G31180, AT4G13430, AT3G19710, AT1G10070, AT5G23020	149	3.1929	0.150246
KEGG_PATHWAY	ath00270:Cysteine and methionine metabolism	9	0.541516	0.0357243	AT2G36880, AT1G31230, AT3G02020, AT1G05010, AT3G02470, AT3G23810, AT5G15950, AT3G22740, AT3G59760	149	2.31984	0.143248
KEGG_PATHWAY	ath00380:Tryptophan metabolism	6	0.361011	0.0616157	AT2G22330, AT2G20610, AT3G44300, AT2G30770, AT4G39950, AT3G44320	149	2.74944	0.224605
KEGG_PATHWAY	ath00450:Selenoamino acid metabolism	5	0.300842	0.0752124	AT2G36880, AT5G04590, AT3G23810, AT4G14680, AT3G59760	149	3.05493	0.255758
KEGG_PATHWAY	ath00592:alpha-Linolenic acid metabolism	5	0.300842	0.0838182	AT1G17420, AT1G06310, AT1G72520, AT1G55020, AT1G76680	149	2.94583	0.268971
							* only overrepresentation was analysed
